# Supplementary material for: From Single-Cell and Bulk Transcriptomic Integration to Functional Verification: Triaptosis-Associated lncRNA Signature Predicts Survival and Guides Therapy in Hepatocellular Carcinoma
Source: Pharmaceuticals (Basel). 2025 Nov 7;18(11):1691. doi: 10.3390/ph18111691 (PMC12655504; doi:10.3390/ph18111691)
Supplement: Supplementary file 1 [file pharmaceuticals-18-01691-s001.zip]

Archive with 6 entries (6 files):
- supplemental Table S1.xlsx
- supplemental Table S2.xlsx
- supplemental Table S3.xlsx
- supplemental Table S4.xlsx
- supplemental Table S5.xlsx
- supplemental figures.pdf
