# Supplementary material for: From Single-Cell and Bulk Transcriptomic Integration to Functional Verification: Triaptosis-Associated lncRNA Signature Predicts Survival and Guides Therapy in Hepatocellular Carcinoma
Source: Pharmaceuticals (Basel). 2025 Nov 7;18(11):1691. doi: 10.3390/ph18111691 (PMC12655504; doi:10.3390/ph18111691)
Supplement: Supplementary file 1 [file pharmaceuticals-18-01691-s001.zip › supplemental Table S1.xlsx]

## Sheet: Sheet1
Supplemental Table S1: Cluster-specific signature markers identified in the single-cell RNA sequencing analysis.
Hepatocyte	ALB	APOA1	APOA2	APOA3
DC	CLEC9A	XCR1	ITGAX	CD11C	HLA-DR	XCR1	CLEC9A	FCER1A	THBD	CD1E	CD1C	CLEC10A	LAMP3	IDO1	IDO2	CCL19
T/NK	CD3D	CD3E	TRAC	KLRD1	GNLY	NKG7
Kupffer	CD68	CD163	CD86	C1QA	C1QB
pro	MKI67	TOP2A
Central Venous LSEC	VWF	PECAM1	PLPP1	CALCRL	KDR	CLDN5	ENG
Myeloid/Mono	S100A9	S100A8	CD14	CD16	LYZ
Malignant Epithelial	KRT18	KRT7	KRT8	TM4SF4
Plasma	IGHG1	IGHG4	MZB1	IGHG3	JCHAIN
Smooth Muscle	COL1A1	COL3A1	ACTA2
B	CD19	CD79A	MS4A1	CD22
Neutrophil	S100A9	S100A8	CSF3R	FCGR3B
memory B	AIM2	TNFRSF13B	CD27
Periportal LSEC MGP	VWF	MGP	SPARCL1
Mast	KIT	TPSAB1	TPSB2
Mesenchymal cell	COL1A1	COL3A1	ACTA2
Endothelial	VWF	PECAM1	PLPP1
Hepatic progenitor cells	EPCAM	KRT18	KRT19
Malignant cell	TF	TTR	ALB	APOE
