# Supplementary material for: From Single-Cell and Bulk Transcriptomic Integration to Functional Verification: Triaptosis-Associated lncRNA Signature Predicts Survival and Guides Therapy in Hepatocellular Carcinoma
Source: Pharmaceuticals (Basel). 2025 Nov 7;18(11):1691. doi: 10.3390/ph18111691 (PMC12655504; doi:10.3390/ph18111691)
Supplement: Supplementary file 1 [file pharmaceuticals-18-01691-s001.zip › supplemental Table S2.xlsx]

## Sheet: Sheet1
Supplemental Table S2: Differentially expressed lncRNAs between HCC and normal tissues
LncRNA	conMean	treatMean	logFC	pValue	fdr
HCG25	0.0816405	0.421782	2.36914	1.61605e-27	7.74967e-25
ACBD3-AS1	0.0515045	0.147592	1.51884	3.9575e-06	7.9165e-06
AC099850.4	0.183166	2.08155	3.50644	3.81021e-18	5.08832e-17
LINC01116	0.0304118	0.515883	4.08434	8.86556e-19	1.35553e-17
AC004477.3	0.19414	0.522787	1.42913	4.72601e-19	7.99028e-18
AC011337.1	0.0101819	0.0519034	2.34983	2.45343e-18	3.43285e-17
AP006545.2	0.0552563	0.16978	1.61945	2.35899e-07	5.51826e-07
AC079322.1	0.0887836	0.185785	1.06527	1.88032e-07	4.45584e-07
AC009022.1	0.334902	0.709271	1.0826	1.27932e-10	4.80657e-10
AP000446.1	0.00880913	0.018098	1.03876	0.000314488	0.000480847
AC089999.4	0.0445523	0.125248	1.49122	5.32175e-05	9.0614e-05
EPHA1-AS1	0.0146264	0.0533306	1.86639	0.0029059	0.0039385
LINC02542	1.50181	3.8696	1.36548	1.66984e-07	3.9785e-07
HHLA3-AS1	0.0067758	0.0800047	3.56162	1.36104e-07	3.28581e-07
AC073573.1	0.0957012	0.253485	1.40529	0.00429123	0.00569752
LINC00630	0.053377	0.135824	1.34744	4.06368e-09	1.22148e-08
AL139384.1	0.539317	1.44041	1.41727	1.21061e-14	8.70023e-14
PARAL1	0.00656933	0.0972176	3.8874	3.52988e-07	8.11334e-07
RNASEH1-AS1	1.30651	2.76946	1.08389	9.78823e-16	8.63427e-15
AC004034.1	0.0263803	0.0947583	1.84479	8.25748e-09	2.38283e-08
AC009097.2	0.0142305	0.131362	3.20648	1.59207e-06	3.39183e-06
AC009690.2	0.0831681	0.325002	1.96635	8.04071e-24	5.71418e-22
FEZF1-AS1	0.00447233	0.373652	6.38452	6.61756e-15	5.02991e-14
AC023157.2	0.545236	1.18609	1.12126	1.01097e-09	3.32889e-09
AC011472.1	0.217196	0.618419	1.50959	3.73565e-16	3.52514e-15
AP003174.1	0.086242	0.559118	2.69669	1.90308e-11	8.06973e-11
BX284613.2	0.0533989	0.35995	2.75291	1.70331e-06	3.60552e-06
AC091887.1	0.0294344	0.0873489	1.56929	8.57713e-06	1.63219e-05
AL035461.3	0.370123	2.05954	2.47625	6.51711e-20	1.37511e-18
AC015468.1	0.08085	0.0143978	-2.48941	5.49984e-26	9.38405e-24
AC064807.4	0.280908	0.688472	1.2933	6.03624e-08	1.53897e-07
AC027307.2	2.8922	8.62163	1.57579	4.19236e-24	3.20503e-22
LINC00989	0.0114205	0.0343095	1.58698	0.000347696	0.00052795
AC011676.1	0.00814956	0.098739	3.59883	1.76485e-07	4.19541e-07
AL021328.1	1.38585	0.473786	-1.54846	1.46909e-16	1.4789e-15
AC099520.1	0	0.0457675	0	2.86459e-11	1.18702e-10
LINC00449	0.0372969	0.0826302	1.14761	0.000967886	0.00139079
AC018529.2	0.0288443	0.0780313	1.43577	3.93741e-10	1.38097e-09
BRWD1-AS1	0.0113679	0.0334052	1.55511	0.00024438	0.000378147
AC090409.1	0.0296728	0.133675	2.17151	1.3789e-14	9.80283e-14
AC024581.1	0.00351009	0.103009	4.87512	1.10343e-09	3.61976e-09
FALEC	0.0255235	0.151373	2.56821	5.16007e-14	3.29931e-13
AC124016.2	0.0692996	0.293114	2.08055	2.10137e-20	4.99408e-19
LINC01615	0.011918	0.171558	3.84749	7.3554e-11	2.89983e-10
AC074138.1	0.0106706	0.0760425	2.83316	1.38692e-14	9.82013e-14
AC007666.1	0.175516	0.380103	1.11479	0.00158535	0.00222081
AL035071.1	0.803633	1.99884	1.31456	6.45168e-15	4.91091e-14
CRTC3-AS1	0.0658637	0.184972	1.48976	2.64917e-14	1.79556e-13
AL161668.3	0.0357363	0.0935559	1.38844	5.86713e-10	2.01361e-09
AC145207.5	0.195689	0.684148	1.80575	4.30052e-19	7.41348e-18
AC005393.1	0.0351477	0.271851	2.95131	1.68024e-19	3.25855e-18
AL162582.1	0.133943	1.82762	3.77028	1.23262e-09	4.01611e-09
LINC02604	0.686024	1.56799	1.19258	3.4325e-13	1.92621e-12
AP001453.4	0.135962	0.570928	2.07011	6.22964e-22	2.38126e-20
LINC01503	0.556853	1.43153	1.36219	0.00272099	0.00369929
AL021707.1	0.0599801	0.145213	1.27561	7.64297e-07	1.68689e-06
LINC00847	2.09864	4.26408	1.02278	3.39189e-16	3.22382e-15
ERICD	0.11064	0.328828	1.57145	1.42257e-13	8.41264e-13
ZSCAN16-AS1	3.4432	7.50092	1.12332	1.63612e-12	8.29063e-12
TMEM18-DT	0.00645082	0.048182	2.90094	4.79569e-08	1.24433e-07
CTBP1-DT	0.738001	1.7976	1.28438	1.00366e-21	3.62624e-20
AL031658.1	0.0124385	0.0386122	1.63424	5.88336e-10	2.01786e-09
KCNJ2-AS1	0.0331736	0.0767896	1.21087	2.98114e-09	9.15339e-09
AC024560.1	0.0265834	0.13561	2.35087	5.50242e-08	1.4138e-07
TMEM72-AS1	0.00729011	0.027467	1.91369	1.79139e-05	3.25064e-05
AC022400.6	0.102297	0.246361	1.26801	9.72457e-14	5.903e-13
CU633906.2	0.00566915	0.0149455	1.3985	0.00178379	0.00248076
AC074212.1	0.153294	0.633311	2.04661	7.7982e-23	3.95534e-21
AC211433.2	0.0200887	0.0730202	1.86191	7.01473e-06	1.35194e-05
AL163051.1	0.242233	0.594982	1.29645	3.66453e-14	2.40727e-13
AC011405.1	0.00532736	0.0144233	1.43691	2.43907e-06	5.04751e-06
AC093157.2	0.0938166	0.209516	1.15914	1.28093e-09	4.16835e-09
DSCR9	0.00970756	0.0465931	2.26293	2.75832e-13	1.5781e-12
AC097382.2	0.00200066	0.00570449	1.51162	0.000185837	0.000292536
AC106820.4	0.143153	0.362489	1.34038	0.000421896	0.000633505
AC137932.3	0.053367	0.150862	1.4992	2.75759e-13	1.5781e-12
TCL6	0.00340161	0.0424942	3.64298	2.209e-05	3.9783e-05
LINC01291	0.119413	0.280454	1.23181	0.00487032	0.00641758
Z82243.1	0.09399	0.297623	1.66291	4.25313e-10	1.48578e-09
AC133550.3	0.0505988	0.152511	1.59174	3.40365e-10	1.21067e-09
AL139082.1	0.00613453	0.0192982	1.65344	0.000269363	0.000414737
AC027682.1	0.0187151	0.0695087	1.89299	2.84988e-11	1.18185e-10
MRPS30-DT	0.0442368	0.160339	1.8578	2.96659e-13	1.68676e-12
AC111182.1	0.0193549	0.0974124	2.3314	1.13043e-06	2.45189e-06
AL360181.2	0.334574	0.846639	1.33942	5.2253e-10	1.80271e-09
AL590729.1	0.0188346	0.0744205	1.98231	1.63016e-07	3.891e-07
TMCO1-AS1	0.0222321	0.149893	2.75322	8.23588e-23	4.09852e-21
AC012313.5	0.104289	0.214881	1.04294	0.000516735	0.000766314
AC027307.1	0.0414265	0.151	1.86592	2.00948e-08	5.47804e-08
AC008946.1	0.499093	1.13059	1.1797	6.11107e-10	2.09324e-09
AC139100.1	0.0529675	0.333868	2.6561	3.60618e-18	4.85276e-17
AC092718.2	0.0365903	0.0761488	1.05736	1.0396e-05	1.95018e-05
AC009118.2	0.0219566	0.0860653	1.97077	4.69994e-10	1.63537e-09
AC022167.3	0.0978694	0.21659	1.14604	9.82136e-05	0.000160197
AC069222.1	0.00562315	0.0327163	2.54056	4.02162e-14	2.62226e-13
MAPK6-DT	0.0385794	0.0860037	1.15657	0.00463746	0.00612331
AC007566.1	0.222305	0.549459	1.30547	4.23313e-09	1.26802e-08
AC112907.3	0.03197	0.127021	1.99028	3.68005e-19	6.4719e-18
AC099518.4	0.0377411	0.108195	1.51942	8.33178e-10	2.78342e-09
GHET1	0.0443895	0.142629	1.68397	7.32465e-11	2.88987e-10
TMEM147-AS1	0.183058	0.685395	1.90464	3.37967e-22	1.44941e-20
FAM182B	0.0102153	0.0799482	2.96834	1.06549e-13	6.44547e-13
VPS13B-DT	0.732605	2.32134	1.66385	4.03716e-15	3.17851e-14
AP003392.4	0.0846218	0.193516	1.19335	1.90258e-08	5.21626e-08
AC008764.2	0.420982	1.18444	1.49237	8.15135e-11	3.18271e-10
LINC02803	0.053667	0.203022	1.91953	7.99666e-12	3.6115e-11
LINC01532	0.00080755	0.130549	7.33682	9.87709e-15	7.2163e-14
DDX59-AS1	0.054979	0.400599	2.86521	2.61376e-06	5.39e-06
AC066613.1	0.0656349	0.199843	1.60633	1.91127e-07	4.52309e-07
LINC01108	0.00978041	0.115427	3.56094	6.59569e-12	3.01493e-11
LINC01063	0.0966336	0.297361	1.62162	7.292e-06	1.4018e-05
AL513314.2	0.0228088	0.0801279	1.81271	5.76951e-08	1.47739e-07
AC116535.2	0.0263129	0.0612128	1.21806	9.37254e-09	2.67968e-08
AC004466.2	0.0103905	0.0572293	2.46148	2.81093e-05	4.97072e-05
AC005005.3	0.0674937	0.241105	1.83684	3.51229e-12	1.67972e-11
LENG8-AS1	0.190327	0.882615	2.2133	1.87043e-24	1.70113e-22
AL354892.3	0.0515341	0.120267	1.22264	2.64745e-09	8.18599e-09
AC091057.1	0.0311859	0.230632	2.88663	8.91837e-23	4.39667e-21
AC004923.4	0.0476429	0.215747	2.17901	1.28909e-14	9.22651e-14
AC009107.2	0.0492702	0.150772	1.61358	5.24446e-13	2.87872e-12
KTN1-AS1	0.14376	0.397428	1.46703	2.46345e-19	4.52778e-18
AC022306.3	0.07526	0.299897	1.99451	1.97302e-14	1.36226e-13
AC007448.4	0.264069	0.772098	1.54787	1.03457e-09	3.40236e-09
NOP14-AS1	0.508031	1.08681	1.09712	4.54367e-21	1.40987e-19
AC000123.1	0.433409	0.95974	1.14691	1.65066e-12	8.35626e-12
AL136038.7	0.0506859	0.147326	1.53935	1.95032e-08	5.33883e-08
AC005104.1	0.128813	0.396971	1.62376	5.08692e-09	1.51005e-08
AC243830.2	0.0596661	0.2035	1.77005	5.4135e-09	1.60068e-08
AC020915.2	0.0599808	0.265919	2.14841	3.67886e-14	2.41368e-13
HOMER3-AS1	0.0461049	0.0967891	1.06992	0.00117421	0.00166864
AL136084.3	0.00584526	0.224604	5.26397	1.02956e-19	2.08881e-18
MFF-DT	0.0442057	0.0901233	1.02767	1.38578e-08	3.87387e-08
AC069544.1	0.146325	0.604259	2.04599	4.08833e-24	3.20409e-22
AC013400.1	0.0118859	0.0921557	2.95482	8.05443e-13	4.26149e-12
AC021087.1	0.0417182	0.0916516	1.13549	0.0011536	0.00164155
CPEB2-DT	0.00824221	0.0244788	1.57043	4.68059e-08	1.21566e-07
LINC02561	0.0217171	0.389982	4.1665	8.09864e-18	9.98139e-17
L3MBTL2-AS1	0.0559656	0.147553	1.39862	6.61344e-11	2.63489e-10
RAB30-DT	1.13012	2.47868	1.1331	2.142e-18	3.03738e-17
SEC23A-AS1	0.0168834	0.0598387	1.82547	2.13173e-06	4.44989e-06
MYCL-AS1	0.0170342	0.068141	2.00009	8.9874e-06	1.7035e-05
PARD6G-AS1	0.172084	0.491506	1.5141	1.24284e-12	6.42742e-12
AL590705.1	0.0689166	0.623564	3.17762	1.74911e-11	7.483e-11
AC006538.1	0.0293601	0.248556	3.08164	4.31822e-19	7.41974e-18
PPP4R1-AS1	0.0362138	0.140431	1.95526	5.5546e-07	1.24896e-06
AC100814.2	0.524677	1.65934	1.66111	5.6726e-18	7.24527e-17
ELDR	0.00134254	0.0123561	3.20218	2.60434e-07	6.06999e-07
GAPLINC	0.0715285	0.893981	3.64365	4.50718e-14	2.9244e-13
AC133919.2	0.0872101	0.465218	2.41534	9.30993e-09	2.66585e-08
AC025575.2	0.0247302	0.44522	4.17017	8.74117e-06	1.66041e-05
LACTB2-AS1	0.023688	0.0639386	1.43253	1.01762e-14	7.40407e-14
AC064807.1	0.296467	0.696309	1.23185	1.29502e-14	9.25643e-14
MINCR	0.769633	3.33948	2.11738	5.22811e-21	1.54069e-19
AC098484.2	0.0719509	0.164938	1.19684	1.20588e-07	2.93406e-07
AC005920.3	0.00894998	0.0211473	1.24052	0.000366693	0.000555356
EHD4-AS1	0.0232516	0.0918113	1.98134	2.02162e-11	8.53805e-11
AC012073.1	0.13769	0.523905	1.92788	2.47549e-12	1.21473e-11
THUMPD3-AS1	0.417553	1.43406	1.78007	6.8486e-25	7.22528e-23
AC004943.1	0.0126607	0.0525177	2.05244	2.62709e-10	9.43355e-10
AC007622.2	0.0213465	0.0450836	1.0786	5.8399e-05	9.8609e-05
AC006272.1	0.0328019	0.0682544	1.05714	0.00311074	0.00419886
AC005253.1	0.0785479	0.278355	1.82528	9.28829e-18	1.12376e-16
AC093495.1	0.0796836	0.187325	1.23319	1.59327e-12	8.0968e-12
AL031717.1	0.0237536	0.101761	2.09897	1.61287e-08	4.47536e-08
AC087392.3	0.0224115	0.0557119	1.31375	1.28964e-09	4.19154e-09
AC010168.2	0.0534369	0.195717	1.87286	4.46145e-16	4.15064e-15
AC092119.2	0.0414152	0.356879	3.1072	2.34337e-25	3.09032e-23
WASHC5-AS1	0.0491091	0.132797	1.43516	1.65867e-07	3.95545e-07
PRANCR	0.415161	1.04637	1.33365	9.0919e-18	1.10506e-16
AC104825.1	0.409677	0.974514	1.2502	1.07051e-10	4.07428e-10
AL512306.3	0.0249719	0.103132	2.04611	1.12502e-06	2.44116e-06
SSBP3-AS1	0.0558023	0.113884	1.02917	1.41202e-05	2.60616e-05
AL109945.1	0.0019547	0.0287207	3.87707	9.35199e-09	2.67526e-08
LINC01124	0.949325	3.41441	1.84666	2.76512e-05	4.89628e-05
AL161772.1	0.00635644	0.0580858	3.1919	1.76374e-07	4.19466e-07
PART1	0.000709355	0.187924	8.04942	3.09301e-06	6.29219e-06
AC253576.2	0.0493855	0.215415	2.12496	7.21827e-12	3.28245e-11
AC007405.4	0.903436	2.43442	1.43008	8.71709e-15	6.44014e-14
LINC02156	0.380319	0.172741	-1.1386	3.96591e-10	1.39004e-09
AC021078.1	0.380296	0.829084	1.1244	9.11127e-14	5.53709e-13
PKP4-AS1	0.00428743	0.0212918	2.31212	8.15141e-14	5.00567e-13
TYMSOS	0.779702	2.92793	1.90889	3.63002e-14	2.39056e-13
DCST1-AS1	0.439395	1.90495	2.11616	2.10178e-20	4.99408e-19
AC027271.1	0.0979717	0.271768	1.47194	6.64575e-10	2.2627e-09
AC024075.1	0.174663	0.549903	1.65461	5.20387e-10	1.79649e-09
AC004918.5	0.394433	1.16858	1.5669	4.77499e-18	6.26569e-17
SLC2A1-AS1	0.0163023	0.0564531	1.79197	1.50681e-05	2.76948e-05
AC008735.1	0.0311281	0.123566	1.98899	1.03266e-10	3.96165e-10
AL358115.1	0.0200893	0.0749374	1.89926	2.00444e-07	4.73223e-07
AC022211.4	0.0514946	0.137638	1.41839	3.25274e-05	5.70988e-05
BX322234.1	0.0683112	0.159044	1.21923	0.00354972	0.00477186
AC008764.8	0.0398189	0.155543	1.96579	2.33089e-20	5.46465e-19
BCDIN3D-AS1	0.0639724	0.148021	1.21028	4.75915e-13	2.62599e-12
CU639417.5	0.0042272	0.0193825	2.19698	0.00668647	0.00867679
AP001178.3	0.00276439	0.0484019	4.13003	8.94042e-17	9.2836e-16
LINC00504	0.0345473	0.125354	1.85936	0.00132031	0.00186869
AC127496.1	0.00633706	0.028397	2.16385	3.57089e-15	2.82829e-14
ST7-OT4	0.00836745	0.0341467	2.02889	1.10472e-09	3.62176e-09
AC016590.1	0.00348913	0.0297702	3.09293	2.73187e-10	9.80315e-10
AL035701.1	0.0783059	0.378132	2.2717	4.13005e-09	1.23996e-08
AC139768.1	0.304324	0.639494	1.07132	6.55402e-12	2.99848e-11
RAPGEF4-AS1	0.00274546	0.0116999	2.09137	2.57944e-05	4.59371e-05
AC110285.2	0.228376	1.53948	2.75297	3.55984e-19	6.3014e-18
AL139339.2	0.0101764	0.032824	1.68953	0.00052283	0.000774699
AC006059.1	0.0447904	0.13873	1.63102	0.000314584	0.000480854
LRP4-AS1	0.0075416	0.0534745	2.82591	1.07672e-14	7.80044e-14
AP000892.1	0.0176317	0.0438942	1.31586	0.00365964	0.00490836
SNHG17	1.42856	3.70329	1.37424	3.19099e-16	3.0549e-15
AC004846.2	0.0622291	0.166329	1.41838	8.24572e-08	2.04784e-07
MIR194-2HG	0.116312	0.468633	2.01046	6.89774e-20	1.44962e-18
AC007014.2	0.0658116	0.227136	1.78714	5.46701e-07	1.23031e-06
Z99916.1	0.0207702	0.0731302	1.81595	7.95232e-06	1.52208e-05
LINC01091	0.0130121	0.0806043	2.631	5.26569e-10	1.81546e-09
AC005674.2	0.0836797	0.221019	1.40122	1.2588e-10	4.7396e-10
SOX9-AS1	0.133519	0.672987	2.33353	6.76115e-10	2.29653e-09
C5orf66	0.0352054	0.158527	2.17086	2.67558e-07	6.22887e-07
DYRK3-AS1	0.0549661	0.149879	1.44719	1.41645e-05	2.61251e-05
LINC00513	0.157961	0.647675	2.0357	5.60884e-07	1.26062e-06
AP001021.2	0.0420669	0.100624	1.25821	0.00384492	0.00513988
AC025917.1	0.0846271	0.178544	1.07709	0.0048646	0.00641198
AC021087.3	0.0331057	0.0798443	1.27011	3.92363e-10	1.37706e-09
BACH1-IT2	0.0488865	0.10807	1.14445	1.90644e-06	4.01457e-06
AC024060.2	0.86913	2.73328	1.65299	8.18842e-23	4.09852e-21
AC005306.1	0.0443541	0.131018	1.56263	2.15442e-09	6.73415e-09
LUARIS	0.00821227	0.0336803	2.03605	8.26199e-05	0.000136024
AP002784.1	0.0321197	0.0963801	1.58527	0.00742595	0.00957046
AC123912.1	0.0643447	0.193068	1.58522	0.000340613	0.000517941
MIR210HG	0.439851	1.41938	1.69018	0.000416062	0.000625278
AC009831.3	0.13618	0.0593293	-1.19869	3.02548e-07	6.99668e-07
AL160006.1	0.215474	0.817242	1.92325	7.63164e-22	2.79562e-20
AC092118.2	0.138832	0.343129	1.30541	2.15674e-10	7.81912e-10
AL162727.2	0.0245608	0.0635576	1.37171	0.000124028	0.000199344
U62317.1	0.259178	0.800768	1.62744	1.34633e-08	3.77158e-08
AC032011.1	0.00396516	0.0180147	2.18372	8.42265e-07	1.84969e-06
AC211476.4	0.0160133	0.101922	2.67012	1.14105e-14	8.23379e-14
AL353804.2	0.0200464	0.0633223	1.65937	0.00013016	0.000208755
AC027020.2	0.124679	0.329464	1.4019	8.92791e-07	1.95739e-06
LINC02818	0.0963911	0.280602	1.54156	4.18798e-08	1.09854e-07
LINC02185	0.0133319	0.0630597	2.24184	2.11623e-06	4.42104e-06
AC025580.3	0.0255206	0.115356	2.17636	3.20319e-12	1.53887e-11
AC087222.1	0.0394045	0.17144	2.12127	1.83988e-08	5.05752e-08
AC092653.1	0.0207833	0.0659073	1.66502	4.12797e-07	9.3939e-07
AL031705.1	0.0105385	0.0683533	2.69734	1.73838e-11	7.44314e-11
AL158212.3	0.0805495	0.367531	2.18992	5.33242e-22	2.11493e-20
LINC02035	0.291287	0.618881	1.08722	1.7098e-10	6.30272e-10
AL161729.4	0.0179665	0.153437	3.09426	8.00846e-12	3.61374e-11
AC026704.1	0.0298092	0.0817275	1.45507	2.13272e-05	3.84618e-05
AC004908.3	0.0738492	0.207357	1.48946	5.55122e-10	1.9114e-09
LINC02027	5.57754	1.86727	-1.5787	1.66592e-19	3.2427e-18
AC010487.1	0.0288552	0.131319	2.18617	0.000306924	0.000469964
HOXA-AS3	0.000590497	0.0171619	4.86114	9.18294e-10	3.04654e-09
AP002490.1	0.0224361	0.0652196	1.53948	8.46676e-13	4.46622e-12
AC005329.1	0.0408931	0.169828	2.05414	2.81717e-06	5.78683e-06
FRY-AS1	0.0180259	0.0669222	1.89241	8.38462e-07	1.84287e-06
AL136304.1	0.170965	0.502792	1.55626	1.31374e-14	9.35221e-14
LINC02551	0.00466773	0.0182333	1.96579	0.000101737	0.000165433
AL050343.3	0.0286497	0.0652074	1.18651	0.00498524	0.00655952
AC022613.3	0.00782143	0.0287666	1.87889	3.81403e-06	7.64982e-06
LINC01004	0.201823	0.842962	2.06238	2.08635e-22	9.17124e-21
LPGAT1-AS1	0.00348952	0.0300479	3.10616	6.02596e-09	1.77185e-08
LINC00824	0.00363971	0.0119952	1.72056	0.000173159	0.000273641
AC068888.1	0.742697	1.50961	1.02333	1.95947e-10	7.14815e-10
AL358072.1	0.0356291	0.199489	2.48518	3.98079e-19	6.90745e-18
AC019257.1	0.399581	0.185852	-1.10433	4.71991e-15	3.67909e-14
AC020594.1	0.107862	0.456131	2.08026	1.33442e-16	1.35366e-15
AC026355.2	0.0162436	0.142637	3.1344	7.00893e-05	0.000116742
AC011477.2	0.542014	1.39663	1.36555	2.86198e-09	8.81832e-09
OBSCN-AS1	0.0205153	0.0845619	2.04331	0.000909657	0.00130962
AC112236.2	0.134783	0.381761	1.50203	4.63894e-12	2.16552e-11
AC092115.4	0.0110219	0.232417	4.39827	3.48671e-08	9.26102e-08
LINC00880	0.0318748	0.214854	2.75287	1.67623e-05	3.05744e-05
AL133367.1	0.0298417	0.216613	2.85972	3.81521e-24	3.14457e-22
OXCT1-AS1	0.00576827	0.0253415	2.13529	0.00133613	0.00189008
AL355612.1	0.0530518	0.0170042	-1.64151	4.04065e-30	5.3286e-27
AC008610.1	0.197255	1.03035	2.38499	9.01991e-19	1.36733e-17
CBR3-AS1	0.0388395	0.11616	1.58052	4.81853e-14	3.09973e-13
EIF2AK3-DT	0.175961	0.407395	1.21117	1.3965e-13	8.26774e-13
AC007773.1	0.13765	0.707799	2.36233	4.93181e-18	6.39205e-17
WWTR1-AS1	0.0243631	0.0597706	1.29474	3.31757e-09	1.01274e-08
LINC02175	0.0222239	0.0623669	1.48867	2.42815e-07	5.67249e-07
CR381653.1	0.0445888	0.173871	1.96326	3.15822e-15	2.5396e-14
AC068620.2	0.0594113	0.219176	1.88328	5.80506e-14	3.66288e-13
AC016550.2	0.000625726	0.255115	8.6714	1.11276e-11	4.93677e-11
AC015849.3	0.184326	0.56545	1.61714	7.65049e-10	2.57539e-09
ZNNT1	0.370407	1.61505	2.12439	1.3877e-20	3.48576e-19
LINC01772	0.0357449	0.103709	1.53673	2.60238e-16	2.5281e-15
AL136295.2	0.133838	0.376947	1.49387	3.55351e-15	2.8189e-14
TONSL-AS1	0.315481	0.916381	1.53839	2.9714e-16	2.86024e-15
LINC00653	0.0639445	0.284249	2.15226	6.52226e-18	8.25058e-17
AC092809.5	0.0323948	0.13426	2.05119	2.41078e-15	1.97467e-14
AC013472.2	0.0238607	0.083727	1.81106	6.66083e-09	1.94874e-08
AC008759.2	0.0212502	0.0692455	1.70425	5.01185e-05	8.56415e-05
AP001094.2	0.0200304	0.0668944	1.73969	1.54949e-05	2.83705e-05
SEMA3F-AS1	0.0913889	0.232251	1.3456	1.82947e-14	1.27315e-13
AC104809.1	3.80582	1.16093	-1.71293	1.64444e-17	1.91013e-16
ITFG1-AS1	0.0167582	0.0661733	1.98138	6.91352e-08	1.73661e-07
AC087741.1	0.18484	0.716305	1.9543	6.13106e-19	9.98189e-18
RPP38-DT	0.0280006	0.0837779	1.58111	1.00296e-14	7.30749e-14
PIK3IP1-AS1	0.0744938	0.187237	1.32967	1.1426e-08	3.22657e-08
LINC02005	0.0381431	0.0112828	-1.7573	2.41216e-19	4.44899e-18
AC008897.3	0.359835	0.798302	1.1496	3.3391e-05	5.84786e-05
AC087273.2	0.0813372	0.475317	2.5469	0.00155531	0.00218198
AC025271.4	0.0550574	0.204215	1.89108	4.79632e-12	2.23576e-11
AC073288.2	0.0155695	0.0539243	1.79221	2.82128e-06	5.79075e-06
AC132192.2	0.117529	0.973848	3.05069	4.7801e-28	4.92517e-25
AC008115.3	0.119904	0.351119	1.55008	4.24671e-12	1.99478e-11
AL590708.1	0.0048565	0.101686	4.38805	1.83317e-22	8.12602e-21
AC127024.4	0.0768169	0.309317	2.00959	9.53991e-13	5.00727e-12
AC019117.3	0.0115382	0.0441174	1.93493	0.00350024	0.00471015
AC010913.1	0.0248479	0.0617403	1.31309	1.62069e-07	3.87189e-07
ZNF793-AS1	0.1002	0.571155	2.51099	0.00059752	0.000877972
AC022558.3	0.0447344	0.100977	1.17458	1.19099e-05	2.21917e-05
AC127070.1	0.0604367	0.251761	2.05856	2.4715e-12	1.21473e-11
AL451069.3	0.00584228	0.226633	5.27768	7.31488e-05	0.000121416
CSE1L-AS1	0.0227965	0.0763748	1.74428	7.9974e-06	1.5296e-05
AL110115.2	0.0308112	0.166703	2.43575	3.96192e-12	1.87268e-11
AC007552.2	0.0110788	0.0458429	2.0489	7.80568e-05	0.000128994
AL354760.1	0.0583502	0.22102	1.92137	2.26942e-13	1.31263e-12
LINC01980	0.0056925	1.76477	8.2762	2.59257e-08	6.98459e-08
AL021154.1	0.0216826	0.0952906	2.1358	0.00317413	0.00428114
AL391244.1	0.0381039	0.249632	2.71179	1.20127e-11	5.31159e-11
MIR4458HG	0.66621	1.56053	1.22798	1.9491e-09	6.13822e-09
LINC00907	0.10464	0.0224457	-2.22092	3.24788e-07	7.48801e-07
AL358472.3	0.211819	0.606133	1.5168	7.46427e-15	5.59295e-14
TMED2-DT	0.0594355	0.240589	2.01718	2.99782e-27	1.12953e-24
AL445228.3	0.00987427	0.14332	3.85943	5.03237e-16	4.63277e-15
AC244197.2	0.0602831	0.282094	2.22635	9.40394e-11	3.63679e-10
LINC02102	0.00578584	0.0211163	1.86776	3.66185e-08	9.67749e-08
AC000120.2	0.0159302	0.0367773	1.20705	0.00741763	0.00956272
AC007611.1	0.059149	0.212507	1.84509	5.67416e-19	9.3535e-18
AL121601.1	0.107151	0.41057	1.93799	3.87943e-12	1.83534e-11
AC069234.4	0.0529599	0.159706	1.59245	1.02656e-05	1.92845e-05
AC147067.1	0.332911	0.811313	1.28512	1.072e-05	2.00809e-05
ADCY6-DT	0.410704	1.24598	1.6011	1.76621e-09	5.60912e-09
AL031283.1	0.0085343	0.0213205	1.3209	3.77266e-05	6.55061e-05
AC073314.1	0.0141585	0.0314644	1.15205	5.96128e-07	1.33528e-06
HAGLR	0.0116223	1.50758	7.01919	1.39197e-27	7.34263e-25
AL023583.1	0.0516669	0.17908	1.79329	0.005652	0.00739259
ARRDC1-AS1	1.5275	3.56904	1.22436	8.45237e-24	5.79042e-22
AL359878.1	0.00393391	0.038008	3.27227	9.06775e-20	1.86845e-18
AP005432.1	0.00249935	0.00615126	1.29933	0.00459807	0.00607433
AL512306.2	0.0754531	0.362082	2.26267	5.35265e-13	2.93201e-12
AC245123.1	0.0145181	0.00323244	-2.16716	6.92524e-14	4.30786e-13
HM13-IT1	0.191099	0.402452	1.0745	2.13041e-06	4.44889e-06
AC009275.1	0.0873075	0.733148	3.06993	1.0161e-08	2.88551e-08
AC092953.2	0.18004	0.409432	1.18531	1.55198e-09	4.96463e-09
AC099568.1	0.0175758	0.0481557	1.45411	0.00569676	0.00744375
AL008718.2	0.017328	0.0587279	1.76094	0.000418524	0.00062862
HCG27	0.11897	0.442374	1.89466	3.32976e-19	5.97431e-18
LINC01374	0.0179704	0.0910911	2.34169	3.18567e-06	6.46572e-06
AL360181.4	0.18638	0.501178	1.42707	0.00236978	0.00325283
LRRC2-AS1	0.0210828	0.0573853	1.44461	5.19331e-08	1.3396e-07
AC011462.4	0.0791419	0.516274	2.70562	1.75904e-20	4.35631e-19
AL157834.1	0.0288839	0.124376	2.10638	7.06388e-07	1.56431e-06
AL022328.1	0.317449	0.790558	1.31635	1.96577e-11	8.32218e-11
LINC02614	0.0412403	0.135656	1.71783	1.42574e-14	1.00411e-13
AC016065.1	0.199205	0.475102	1.25398	3.17612e-17	3.54207e-16
STPG3-AS1	0.139222	0.77431	2.47552	2.17287e-14	1.4905e-13
AC009065.6	0.0930333	0.275774	1.56767	0.00164106	0.00229192
AC011005.4	0.0418093	0.403156	3.26944	3.20106e-17	3.56236e-16
SNHG20	0.361795	1.2887	1.83268	3.88786e-24	3.15515e-22
LINC01132	0.0456618	0.154514	1.75868	8.71706e-15	6.44014e-14
AC023509.1	0.0163087	0.0372269	1.1907	0.000105102	0.00017038
AC005562.1	0.063178	0.149979	1.24727	2.69766e-15	2.19941e-14
AP000688.1	0.0760562	0.194327	1.35335	2.70318e-08	7.23453e-08
EDRF1-AS1	0.00941466	0.0300428	1.67404	1.12707e-07	2.7499e-07
SLC25A34-AS1	0.0125149	0.109841	3.13369	4.84888e-12	2.25355e-11
LINC02438	0.00863086	0.198085	4.52047	3.93531e-08	1.03587e-07
STX18-AS1	0.0522234	0.129693	1.31233	3.20942e-14	2.13489e-13
AC121247.2	0.0199249	0.0790759	1.98867	0.000173516	0.000274123
SEMA6A-AS1	0.0601484	0.12828	1.0927	2.62836e-08	7.05578e-08
AC104794.3	1.43196	3.12183	1.1244	4.55366e-14	2.95093e-13
LINC00239	0.10789	0.636681	2.561	1.43349e-05	2.64116e-05
LINC00240	0.105179	0.263574	1.32536	3.55368e-08	9.42466e-08
AP001271.1	0.0915286	0.312893	1.77338	0.0037292	0.00499531
AC125603.2	0.028106	0.391142	3.79874	3.25583e-06	6.59543e-06
LINC00244	0.0142189	0.0832343	2.54937	1.29109e-11	5.67543e-11
AL158071.5	0.0138547	0.0334405	1.27122	2.14091e-05	3.85964e-05
AC005746.2	0.0353725	0.0849004	1.26314	0.00078513	0.00113998
AC010761.4	0.0465133	0.11255	1.27485	0.000202513	0.000317461
AC022424.1	0.00866214	0.788276	6.50783	1.47406e-07	3.54243e-07
LINC01140	0.0160289	0.0387911	1.27505	0.000139024	0.000222296
AC036103.1	0.0151755	0.0511552	1.75313	3.71665e-05	6.47041e-05
AC005899.8	0.058096	0.176137	1.60019	2.03224e-07	4.79003e-07
AC009237.14	1.33844	3.01723	1.17267	1.64439e-15	1.37467e-14
AC006111.2	0.105924	0.302045	1.51173	2.61911e-08	7.04528e-08
LINC01436	0.0886155	1.69085	4.25404	5.70194e-06	1.11813e-05
AL450992.2	0.00184346	0.00729271	1.98404	3.08262e-05	5.43114e-05
AC016773.2	0.0607014	0.578569	3.25269	3.46886e-25	3.97788e-23
AC137630.2	0.0188798	0.044373	1.23284	0.00213192	0.00293933
AC012467.2	0.571004	1.26955	1.15274	5.49539e-20	1.18319e-18
AC009961.1	0.0516907	0.146498	1.5029	2.00341e-14	1.38144e-13
AL353150.1	0.110511	0.475513	2.10529	2.73464e-09	8.43581e-09
AL139286.1	0.039421	0.266183	2.75538	1.68382e-16	1.67904e-15
AL590369.1	0.0256555	0.0745188	1.53834	0.000546988	0.000808677
AC010643.1	0.0655692	0.529093	3.01243	0.000508834	0.000755872
CEBPA-DT	1.43906	4.8841	1.76296	3.55369e-15	2.8189e-14
SLC25A21-AS1	0.154568	0.412409	1.41584	6.5319e-08	1.65653e-07
AC079089.1	0.00476449	0.03245	2.76782	3.79808e-05	6.59042e-05
AC055822.1	0.22162	0.704284	1.66807	4.86351e-14	3.12105e-13
LINC00668	0.00460982	0.119039	4.69057	6.8464e-06	1.32289e-05
LINC01666	0.00784532	0.225754	4.84678	9.09052e-08	2.24392e-07
AC013553.4	0.112246	0.242509	1.11137	0.000997749	0.00142981
AL596244.1	0.166555	0.44668	1.42324	9.89135e-12	4.41429e-11
AC093788.1	0.0839159	0.308337	1.87749	1.80806e-16	1.79276e-15
LINC02244	0.0372372	0.201123	2.43326	0.000665549	0.000973592
AL033384.2	0.0119802	0.13709	3.5164	5.6825e-11	2.29695e-10
SERPINB9P1	0.461221	0.937999	1.02413	6.42538e-05	0.000107736
AL022311.1	0.0317689	0.0751454	1.24207	4.84839e-20	1.05683e-18
AC006213.5	0.103266	0.378892	1.87542	3.08863e-06	6.28571e-06
AC010931.1	0.00183069	0.031161	4.08928	4.13249e-09	1.23998e-08
AC008115.4	0.149422	0.316579	1.08317	1.39576e-08	3.89971e-08
AC016876.4	0.0470234	0.157456	1.74349	7.65282e-09	2.21928e-08
LINC01697	0.00255116	0.141007	5.78847	7.59612e-05	0.000125847
LINC00941	0.015851	0.203186	3.68016	1.88953e-06	3.98054e-06
AC022007.1	0.135075	0.54959	2.0246	5.67418e-23	3.05422e-21
AC104564.5	0.0143269	0.0360538	1.33142	0.000317862	0.000485163
AC010271.2	0.0229245	0.0720832	1.65277	0.000112493	0.000181634
GAS6-DT	0.105478	0.262533	1.31555	1.30584e-05	2.42051e-05
AP000679.1	0.0036173	0.0168204	2.21723	5.77477e-05	9.76031e-05
MAP3K2-DT	0.419095	1.0083	1.26657	1.30226e-09	4.22993e-09
LINC02705	0.054376	0.0216328	-1.32975	9.86419e-08	2.42807e-07
AC021086.1	0.0149219	0.0343747	1.20392	2.75295e-05	4.87885e-05
FOCAD-AS1	0.0209431	0.0913222	2.12449	1.03518e-08	2.93423e-08
AC020907.3	0.0173967	0.062696	1.84956	0.000335462	0.000510793
AC006449.5	0.0421834	0.159447	1.91833	1.67704e-15	1.39753e-14
AC092198.1	0.00551119	0.0268082	2.28224	0.00690985	0.00894684
AL158196.1	0.02961	0.113434	1.93769	5.09063e-09	1.5103e-08
WASIR2	0.00656523	0.0577391	3.13663	9.72923e-07	2.12512e-06
U91328.1	0.472912	1.22856	1.37733	2.13179e-14	1.46612e-13
LIPE-AS1	0.0557095	0.121037	1.11945	0.000247487	0.000382394
AL132989.1	0.295301	0.66163	1.16384	1.60932e-07	3.84822e-07
AC006213.4	0.253245	0.839264	1.72859	3.28669e-10	1.17066e-09
AC092164.1	0.0950259	0.287861	1.59898	3.28993e-16	3.13822e-15
AC012236.1	0.127864	1.12854	3.14178	2.35999e-13	1.36054e-12
HCG18	0.341767	0.924909	1.4363	2.00649e-18	2.88398e-17
LINC00612	0.0376684	0.0833722	1.14621	3.23359e-06	6.55542e-06
AC125494.1	0.0111934	0.0274583	1.2946	3.52702e-05	6.15653e-05
AC012442.3	0.156425	0.347363	1.15097	2.00737e-09	6.30664e-09
AC133528.1	0.0950583	0.284585	1.58197	2.02689e-08	5.51695e-08
AC084032.1	0.0328297	0.0658725	1.00467	0.00517629	0.00679734
SNHG25	0.651616	5.01862	2.9452	1.99245e-23	1.20807e-21
AC022784.1	0.246774	1.01301	2.03739	5.16127e-07	1.16548e-06
AC084809.1	0.0392201	0.0795527	1.02032	0.00631822	0.00821711
AL133255.1	0.00683387	0.061099	3.16037	4.35965e-08	1.13791e-07
AL135999.1	0.165959	0.647764	1.96464	1.89412e-17	2.15334e-16
Z94721.2	0.00555917	0.0156045	1.48902	0.000216042	0.000336967
AL121790.2	0.0165585	0.0602527	1.86346	0.000379468	0.000573059
AC011921.1	0.0222199	0.197766	3.15387	1.33128e-20	3.37621e-19
AC012613.2	0.0177509	0.00815303	-1.12248	0.0012056	0.00171047
AC004812.2	0.156451	0.507039	1.69639	7.07215e-23	3.65741e-21
LINC02875	0.0338729	0.428136	3.65987	5.65562e-26	9.38405e-24
AL356417.2	0.00613857	0.0531256	3.11343	4.58123e-06	9.08495e-06
AC005332.5	0.359772	1.79095	2.31557	1.0633e-26	2.80444e-24
AC092683.1	0.00417062	0.0254787	2.61096	1.67799e-12	8.47835e-12
AC011825.4	0.0392375	0.103194	1.39506	0.000435758	0.000653019
LINC01549	0.128305	2.12859	4.05225	0.000559799	0.00082669
STRA6LP	0.00624597	0.0198557	1.66856	1.4482e-07	3.48348e-07
AP002761.4	0.174445	0.7592	2.1217	7.91804e-12	3.57931e-11
GAS5-AS1	0.572745	1.20486	1.0729	2.38822e-18	3.35049e-17
AC114956.1	0.0322904	0.0907858	1.49136	2.02229e-06	4.23317e-06
AP005131.2	0.0479909	0.113789	1.24553	0.000572524	0.00084371
AP000553.2	0.0181065	0.274425	3.92183	7.23578e-18	9.02335e-17
AC100849.1	0.0589994	0.0264773	-1.15594	6.80096e-07	1.50926e-06
CD2BP2-DT	1.00161	2.27265	1.18206	7.14281e-12	3.25093e-11
SOX21-AS1	0.00210763	0.0555688	4.72058	2.30891e-05	4.14269e-05
AL136985.2	0.022225	0.0987314	2.15132	1.04977e-10	4.00803e-10
LINC01952	0.0287035	0.183753	2.67847	2.05077e-10	7.45542e-10
AC073326.1	0.0408546	0.103662	1.34332	3.21224e-06	6.51464e-06
Z98257.1	0.170202	0.806715	2.24481	1.07691e-08	3.04596e-08
AC007220.1	0.11588	0.283421	1.29031	0.00380384	0.00509142
AC026401.3	0.913817	3.27051	1.83954	2.23733e-18	3.15559e-17
AC013553.3	0.0116359	0.111032	3.25432	1.6708e-15	1.39454e-14
AC109809.1	0.110129	0.234948	1.09315	0.000593873	0.000872856
AP002748.4	0.545956	1.29413	1.24513	2.48312e-14	1.68794e-13
AL589765.6	0.0161601	0.133205	3.04314	2.60726e-15	2.12899e-14
AC004466.3	0.0141348	0.0617118	2.12629	3.72107e-05	6.47597e-05
EAF1-AS1	0.016392	0.0424439	1.37256	6.49416e-10	2.21583e-09
FARP1-AS1	0.0137214	0.0884547	2.68851	1.94726e-06	4.09072e-06
U91328.3	0.0867605	0.2291	1.40087	1.25661e-14	9.01849e-14
AC008429.1	0.0479414	0.117512	1.29346	1.30755e-14	9.32068e-14
LINC00114	0.00510458	0.0652348	3.67578	1.77882e-08	4.89476e-08
AL024498.1	0.0139297	0.0931326	2.74112	7.56977e-19	1.19196e-17
AL139349.1	0.10616	0.398728	1.90916	2.53655e-12	1.24237e-11
AC005695.3	0.0397673	0.100859	1.34268	0.000753974	0.00109716
LINC02091	0.0075333	0.0349715	2.21483	3.64885e-06	7.32686e-06
LINC01612	2.31863	0.431761	-2.42497	3.33096e-25	3.90462e-23
AC064875.1	0.00851625	0.0321771	1.91774	1.7615e-08	4.85218e-08
AC010186.3	0.124882	0.329283	1.39876	1.42727e-09	4.59917e-09
AC245060.2	0.0440555	0.15011	1.76863	9.15685e-05	0.000149682
LINC00641	0.185227	0.425148	1.19867	1.05383e-08	2.98386e-08
GPRC5D-AS1	0.401211	0.934751	1.22022	1.66417e-19	3.2427e-18
AL121890.5	0.0382514	0.144474	1.91723	1.80592e-08	4.96675e-08
AL365181.3	0.226268	4.24174	4.22855	7.5794e-18	9.40738e-17
NCOA7-AS1	0.331515	0.0998986	-1.73054	1.54901e-17	1.80775e-16
AC002550.2	0.118621	0.422029	1.83098	1.60509e-17	1.86906e-16
AC012313.9	0.864041	1.75757	1.02441	9.24109e-07	2.02353e-06
AC007336.1	0.00804523	0.0164365	1.0307	0.00297274	0.00402495
AC004837.2	0.0216804	0.0704501	1.70021	6.49389e-05	0.000108678
AL662884.1	0.0279863	0.0647827	1.21089	3.26833e-05	5.73343e-05
PRKCZ-AS1	0.138261	0.387731	1.48766	4.48077e-12	2.09912e-11
AC106822.1	0.631345	0.253922	-1.31404	2.96469e-13	1.68676e-12
AC079174.2	0.0483785	0.266695	2.46275	3.99451e-21	1.25423e-19
AC141002.1	0.0468902	0.357868	2.93207	7.13541e-18	8.91927e-17
AC245100.7	0.04451	0.104784	1.23521	0.00446909	0.00592026
LINC01376	0.0524974	0.10876	1.05083	2.62184e-10	9.42113e-10
ZSWIM8-AS1	0.00800485	0.0222811	1.47688	4.453e-05	7.6638e-05
AC024941.2	0.0186833	0.145887	2.96503	1.64464e-08	4.55406e-08
AC105339.3	0.0120021	0.0500162	2.0591	2.05175e-09	6.4346e-09
AL356108.1	0.0138209	0.0681187	2.3012	2.404e-05	4.30452e-05
GARS1-DT	0.15058	0.515299	1.77488	1.04319e-24	1.03827e-22
AC005828.4	0.0140286	0.0521155	1.89334	0.000464065	0.000692684
AL049612.1	0.2079	0.618625	1.57317	1.15516e-07	2.81454e-07
CYP4A22-AS1	0.0204816	0.139657	2.76948	4.34054e-15	3.4072e-14
AL022313.2	0.0192824	0.0686037	1.83101	8.25472e-06	1.57482e-05
AP001830.1	0.444157	1.55639	1.80906	3.25662e-16	3.11208e-15
CCR5AS	0.0917356	0.291766	1.66926	4.32545e-06	8.6101e-06
AC007541.1	0.39944	1.04333	1.38515	1.03942e-15	9.09274e-15
AC036108.2	0.0231346	0.189993	3.03782	8.55294e-14	5.23396e-13
AP003117.1	0.0116355	0.0340368	1.54856	0.000121591	0.000195487
AC093627.6	0.040674	0.0202417	-1.00678	0.00118832	0.00168732
PSMG3-AS1	0.360891	0.886229	1.29612	4.02789e-14	2.6231e-13
PAN3-AS1	0.129659	0.281212	1.11693	1.99386e-09	6.26795e-09
AC018450.1	0.0125065	0.0461831	1.88469	4.81168e-05	8.24615e-05
AC034111.1	0.00106317	0.00585929	2.46235	7.94575e-07	1.75005e-06
AC125257.1	1.26042	2.68878	1.09305	1.38296e-21	4.83119e-20
AC020928.1	0.00789025	0.114925	3.86447	1.002e-09	3.30141e-09
FZD10-AS1	0.00465421	0.0236352	2.34433	5.91729e-06	1.15649e-05
TAF1A-AS1	0.747174	1.49903	1.00451	1.23433e-09	4.01918e-09
SOS1-IT1	0.243678	0.578305	1.24685	1.85443e-17	2.12194e-16
CDK6-AS1	0.0243015	0.119623	2.29937	8.93766e-06	1.69469e-05
AL606468.1	0.0114938	0.0726821	2.66074	5.92182e-07	1.32813e-06
AC026689.1	0.041287	0.237135	2.52195	2.4176e-10	8.71692e-10
AL139246.1	0.0267254	0.1029	1.94496	0.00363584	0.00488017
TMEM26-AS1	0.0823729	0.0324297	-1.34486	8.20087e-08	2.03862e-07
AL445309.1	0.0262066	0.0884723	1.7553	1.65798e-10	6.13744e-10
RAD51-AS1	0.343281	1.05652	1.62186	7.46784e-20	1.56321e-18
UVRAG-DT	0.0875918	0.201996	1.20546	3.62279e-07	8.31247e-07
AC023906.5	0.10081	0.870858	3.11079	0.000286464	0.000439913
AP006545.1	0.0364574	0.0753141	1.04671	0.00532444	0.00698493
ZNF346-IT1	0.0476249	0.118686	1.31736	2.56971e-08	6.93008e-08
AC112491.1	0.980106	1.97338	1.00966	0.00164311	0.00229418
AC027702.2	0.0342592	0.0894693	1.3849	0.0025684	0.00350357
DGCR9	0.0312931	0.218059	2.8008	5.01148e-10	1.73462e-09
AL080317.2	0.0722787	0.284434	1.97645	2.02847e-18	2.90766e-17
AC090061.1	0.0369966	0.0966982	1.3861	4.88598e-12	2.2668e-11
Z68871.1	0.0780471	0.190217	1.28523	1.00959e-05	1.89995e-05
DOCK9-DT	0.172825	0.483847	1.48523	1.96077e-12	9.76682e-12
TMEM161B-AS1	0.402836	1.10788	1.45953	1.25411e-18	1.85306e-17
AC016394.3	0.189738	0.83029	2.12961	8.23657e-21	2.29883e-19
AC145423.2	0.094337	0.503512	2.41613	1.2347e-12	6.3916e-12
LINC02585	0.121594	0.935316	2.94339	1.22928e-20	3.16316e-19
AC024243.1	0.00906864	0.0519074	2.51698	1.72885e-10	6.35519e-10
AC005021.1	0.103979	0.247331	1.25015	1.14365e-05	2.13398e-05
LINC01990	0.00623618	0.0158041	1.34157	0.00200842	0.00277704
AC004854.2	0.129713	0.337503	1.37958	3.13573e-12	1.50921e-11
LINC02739	0.03191	0.0870902	1.4485	3.32964e-06	6.73719e-06
NPSR1-AS1	0.00105407	0.178633	7.40488	7.40979e-15	5.5679e-14
LINC01752	0.0339386	0.101467	1.58002	3.22511e-07	7.43877e-07
AC005165.1	0.00953108	0.188932	4.30908	0.000295294	0.000452682
AC008915.3	0.92107	1.967	1.09462	1.56465e-15	1.32056e-14
C1orf147	0.00671748	0.0257793	1.94022	6.80028e-06	1.31494e-05
AL020997.3	0.0458259	0.13095	1.51478	1.72391e-08	4.75111e-08
HCP5	3.08027	8.09691	1.39431	1.1345e-09	3.71018e-09
ZNF790-AS1	0.115038	0.389645	1.76005	2.91885e-05	5.15292e-05
COLCA1	0.0609527	0.37215	2.61012	1.17037e-10	4.4256e-10
AL031008.1	0.0169893	0.0483744	1.50961	0.000317666	0.000485005
MALAT1	2.15759	6.15218	1.51167	1.03942e-15	9.09274e-15
AP001636.3	0.0603176	0.16277	1.43219	6.66408e-06	1.29073e-05
AP001767.3	0.072473	0.331307	2.19265	1.73414e-13	1.01753e-12
LINC02100	0.0685557	0.231366	1.75483	6.72756e-06	1.30135e-05
STAG3L5P-PVRIG2P-PILRB	0.283032	0.650109	1.19972	6.70767e-15	5.09108e-14
AC104958.1	0.0213417	0.0664879	1.63942	1.53405e-05	2.81073e-05
AP000892.3	0.0810044	0.336562	2.0548	4.36481e-13	2.42362e-12
BX539320.1	0.0618154	0.20749	1.747	0.000183174	0.000288776
LGALSL-DT	0.0771722	0.171557	1.15254	1.47975e-07	3.55451e-07
AC005776.2	0.0530404	0.114441	1.10944	1.91903e-07	4.5394e-07
IBA57-DT	0.0217474	0.171611	2.98022	3.74182e-19	6.55751e-18
AP001437.1	0.0608111	0.23421	1.9454	1.89076e-13	1.10486e-12
AC012485.2	0.044412	0.207212	2.22209	2.774e-10	9.94754e-10
AC093620.1	0.0583585	0.140678	1.26938	8.67292e-06	1.64811e-05
AP001505.1	1.27871	3.85531	1.59216	1.7716e-12	8.86639e-12
AC073517.1	0.0101264	0.0371535	1.87538	0.00010676	0.000172907
U52111.1	0.0181851	0.0983542	2.43523	1.78708e-11	7.63307e-11
AC131159.1	0.0455183	0.145461	1.67611	5.7902e-06	1.13459e-05
AC026367.2	0.112435	0.359042	1.67507	1.60248e-12	8.13577e-12
AC079760.2	0.00768419	0.130514	4.08617	1.25843e-06	2.71279e-06
CR559946.2	0.0101502	0.0395675	1.96281	7.57584e-07	1.67347e-06
TRAF3IP2-AS1	0.108135	0.230907	1.09448	8.76638e-16	7.81126e-15
AC008736.1	0.374566	1.09031	1.54144	2.28736e-12	1.12976e-11
AC007546.1	0.0546046	0.147417	1.43281	4.21027e-08	1.10384e-07
AC131009.1	0.124192	0.502793	2.01739	1.29408e-13	7.68724e-13
AC012462.3	0.0537384	0.215851	2.00601	5.79724e-05	9.792e-05
AC008494.2	0.0272977	0.0705375	1.36961	0.00145365	0.00204862
AL138976.2	0.138797	0.423103	1.60804	8.76629e-16	7.81126e-15
AC005785.1	0.063255	0.290224	2.19791	5.46163e-22	2.15001e-20
AC008608.2	0.970355	2.12974	1.13409	1.72644e-09	5.48614e-09
Z95331.1	0.00569948	0.0211472	1.89156	3.60622e-18	4.85276e-17
LIX1-AS1	0.00732246	0.0206235	1.49389	0.0014846	0.00208834
LINC01767	17.8377	8.80933	-1.01783	2.65543e-12	1.29698e-11
ALOX12-AS1	0.303181	0.700931	1.20909	1.42015e-20	3.55036e-19
AC012636.1	0.0383787	0.202762	2.40141	3.56732e-18	4.82502e-17
AC116366.2	0.0938931	0.219457	1.22484	1.08776e-07	2.66014e-07
AC105137.2	0.0259669	0.181985	2.80907	6.32855e-22	2.40166e-20
AC011453.1	0.00384449	0.0361969	3.235	0.00412757	0.0054899
AC104532.2	0.0867313	0.275721	1.66858	3.50359e-11	1.44273e-10
CCDC183-AS1	0.20002	0.50839	1.34579	1.0669e-09	3.50428e-09
AC010422.2	0.0339395	0.106615	1.65137	1.35412e-09	4.37951e-09
AL357079.1	0.0861035	0.368536	2.09766	1.66597e-18	2.42763e-17
AC100778.3	0.0232554	0.0623626	1.42311	2.7353e-05	4.85002e-05
AC145285.2	0.104676	0.286612	1.45317	1.02253e-17	1.2231e-16
AC130469.1	0.0432068	0.174697	2.01552	5.38144e-08	1.38609e-07
APOA1-AS	0.0606742	0.160709	1.4053	1.20957e-06	2.61388e-06
AC015982.2	0.464077	0.946198	1.02778	1.55256e-10	5.77151e-10
AC025265.1	0.154723	0.565949	1.87098	4.97072e-12	2.30207e-11
AC013731.1	0.0485148	0.307916	2.66604	3.8961e-20	8.63527e-19
AC005332.1	0.0162348	0.0996058	2.61714	1.06526e-20	2.83801e-19
LINC02691	0.180771	0.0885273	-1.02997	1.2628e-12	6.52427e-12
AL360093.1	0.0149045	0.0357206	1.26101	0.000565362	0.000834206
AP000238.1	0.108549	0.296403	1.44921	0.000775709	0.00112724
AC068506.1	0.12093	0.753633	2.63969	0.000147972	0.000235674
AL133338.1	0.321228	1.06607	1.73063	6.52687e-13	3.51678e-12
AC004908.2	0.157755	0.350596	1.15212	5.38176e-09	1.59219e-08
WARS2-IT1	0.0776317	0.0319876	-1.27913	4.17909e-16	3.90864e-15
AC129510.1	0.0901453	0.278624	1.628	2.099e-09	6.56715e-09
DUXAP8	0.0110793	0.160762	3.85899	3.41775e-16	3.24256e-15
ZNF426-DT	0.101261	0.390624	1.9477	5.97095e-08	1.52527e-07
AC005540.1	0.0121515	0.0513135	2.0782	6.6579e-06	1.29024e-05
AL022322.2	0.00210652	0.00729183	1.79142	6.79704e-14	4.2331e-13
AL645608.7	0.129911	0.442507	1.76818	8.06191e-05	0.000132937
LINC01762	0.0139114	0.126282	3.18231	9.25476e-15	6.78983e-14
AC025031.4	0.0147184	0.0438615	1.57534	6.78292e-11	2.69427e-10
FAM83C-AS1	0.0591444	0.286132	2.27437	5.87232e-13	3.18688e-12
AC009269.5	0.0281873	0.07229	1.35875	1.48186e-06	3.16934e-06
LINC02611	0.0299036	0.0930636	1.6379	5.48911e-08	1.41175e-07
ZNRD2-AS1	0.224845	0.500213	1.15361	3.28817e-20	7.47633e-19
AC099811.1	0.0109121	0.0310229	1.50741	7.84623e-05	0.000129624
AL022341.1	0.0933802	0.299636	1.68202	1.03765e-10	3.97502e-10
AL731566.3	0.0746687	0.249319	1.73942	2.26596e-05	4.06978e-05
AC018695.4	0.0382581	0.0957328	1.32325	0.000119562	0.0001924
AC015845.2	0.0188788	0.0680082	1.84894	0.00129757	0.001838
LINC00942	0.00614997	1.5556	7.98268	1.00537e-08	2.86049e-08
AL356310.1	0.0220299	0.151084	2.77782	2.78275e-05	4.92584e-05
AC098820.4	0.0285618	0.101465	1.82883	1.40814e-11	6.16424e-11
AC068987.2	0.00854647	0.0564747	2.7242	2.20925e-07	5.19331e-07
LINC00482	0.368756	1.91494	2.37656	1.40588e-19	2.77753e-18
AC012313.8	0.0105482	0.0517546	2.29469	2.11844e-18	3.02021e-17
AC008267.5	2.82838	6.12646	1.11508	6.66928e-11	2.65313e-10
AC040977.1	1.059	3.02816	1.51575	2.99985e-18	4.11018e-17
AC005387.1	0.105525	0.379679	1.84719	1.43964e-11	6.2813e-11
AP003064.2	0.0255048	0.181866	2.83403	0.000108355	0.000175276
AC093627.7	0.00954893	0.0438998	2.20081	9.56293e-08	2.356e-07
AC126773.6	0.00534844	0.0124021	1.2134	0.00083901	0.00121354
IGBP1-AS1	0.0374665	0.124261	1.72971	6.34955e-10	2.16929e-09
AP001267.2	0.00438656	0.0103799	1.24264	0.00418726	0.00556648
SNHG11	1.67099	5.16107	1.62697	3.38771e-23	1.94241e-21
AC026803.1	0.108199	0.254548	1.23425	7.93054e-05	0.000130853
AL031710.2	0.021381	0.0797253	1.89871	1.25344e-07	3.03995e-07
AC093151.2	0.0119074	0.0399313	1.74567	2.01462e-07	4.75061e-07
DLGAP1-AS2	0.118166	0.420092	1.82989	7.68489e-15	5.75004e-14
AC211433.1	0.00389035	0.0160821	2.04749	1.85485e-07	4.39942e-07
NARF-AS1	0.00834711	0.0391058	2.22803	3.07436e-06	6.26149e-06
AC008676.1	0.0106804	0.033181	1.6354	7.06547e-05	0.000117535
AC008771.1	1.04518	2.52941	1.27505	5.02324e-19	8.43872e-18
LINC02819	0.141122	0.389234	1.4637	0.00386541	0.00516595
AC105036.3	0.094922	0.220136	1.21358	6.5266e-13	3.51678e-12
AC132872.2	0.00730699	0.070771	3.27581	1.34297e-20	3.38955e-19
AC135048.3	0.202137	0.420307	1.05611	0.000564083	0.000832551
AC023632.2	0.0584466	0.119489	1.03169	1.02365e-07	2.51384e-07
AC034236.2	0.189172	0.602546	1.67137	2.21919e-21	7.55239e-20
AC012615.6	0.111174	0.305467	1.4582	3.39639e-09	1.03262e-08
AC108047.1	0.239739	0.504403	1.07311	2.27713e-06	4.72723e-06
AL365330.1	0.376062	0.925295	1.29894	1.51312e-11	6.56933e-11
AC026471.2	0.131304	0.359831	1.45441	2.46607e-11	1.02997e-10
AC067930.2	0.0377599	0.161255	2.09441	7.42823e-10	2.50376e-09
TM4SF1-AS1	0.0632851	0.310372	2.29406	5.6438e-12	2.5933e-11
LINC02624	0.0267635	0.0128613	-1.05723	3.79037e-10	1.33562e-09
AC125437.1	0.144378	0.339607	1.23402	1.01636e-08	2.88551e-08
SEPSECS-AS1	0.283386	0.657305	1.21379	6.90621e-15	5.22672e-14
HEXD-IT1	0.0131555	0.05465	2.05455	1.20366e-11	5.31769e-11
NFYC-AS1	0.121357	0.35493	1.54828	1.42601e-11	6.23731e-11
AC027117.1	0.12007	0.484708	2.01324	3.06718e-09	9.39569e-09
AC084083.1	0.0197951	0.0629427	1.6689	0.000273175	0.000420238
ASMTL-AS1	0.607834	2.79677	2.20201	1.22191e-20	3.15959e-19
AF230666.1	0.0725729	0.18136	1.32135	5.78837e-14	3.65673e-13
AC100861.1	0.210324	0.546625	1.37794	1.48772e-11	6.46967e-11
LEF1-AS1	0.00123332	0.0339335	4.78209	3.27242e-18	4.43754e-17
AC025162.2	0.0179952	0.0713819	1.98795	4.59401e-08	1.1973e-07
KRTAP5-AS1	0.024887	0.143718	2.52978	2.58178e-05	4.59631e-05
AL158834.2	0.0435836	0.0978302	1.1665	1.62523e-07	3.88097e-07
AC022400.5	0.0396874	0.101293	1.35178	1.05252e-14	7.63693e-14
AC015961.2	0.0395603	0.162039	2.03421	2.74111e-08	7.32862e-08
AP002954.1	0.398372	0.182595	-1.12547	6.55793e-08	1.66153e-07
AL162431.1	0.0397569	0.324033	3.02686	3.62429e-26	7.64724e-24
LINC00327	0.00647849	0.0291337	2.16896	0.00453351	0.00599957
AP005230.1	0.00156652	0.0644403	5.36233	1.39972e-08	3.90871e-08
AC012368.1	0.178295	0.46861	1.39412	6.56005e-05	0.000109542
AC079313.2	0.0143205	0.0483539	1.75555	0.000460083	0.000687323
AC008393.1	0.315279	0.689947	1.12986	8.71709e-15	6.44014e-14
KIZ-AS1	0.00338103	0.012662	1.90497	2.42744e-09	7.55444e-09
AC016405.2	0.109208	0.346047	1.6639	8.10713e-09	2.34329e-08
LINC00115	0.175109	0.397826	1.18388	2.45386e-12	1.20747e-11
AC040162.3	0.0887948	0.197424	1.15275	1.10944e-16	1.13637e-15
AP003548.1	0.00895026	0.0321227	1.84359	0.000654643	0.000958434
SH3BP5-AS1	0.322053	0.662067	1.03968	1.34269e-09	4.34789e-09
AC007879.3	0.0225336	0.0773011	1.77841	1.06888e-08	3.02487e-08
AC003070.2	0.145141	0.397814	1.45464	4.22537e-05	7.29585e-05
SCAT8	0.273798	1.03853	1.92336	3.08748e-05	5.43788e-05
AC068888.2	0.0181295	0.0537558	1.56808	6.2891e-06	1.22372e-05
LINC02588	0.00119576	0.201694	7.3981	1.71725e-09	5.46679e-09
YTHDF3-AS1	0.868331	2.10572	1.27799	1.34286e-10	5.0274e-10
AC011498.6	0.044131	0.255454	2.5332	5.12575e-18	6.62704e-17
AC109460.3	0.0233117	0.0873724	1.90612	1.38514e-17	1.62009e-16
AC138150.2	0.0447194	0.177016	1.98491	5.80757e-12	2.66159e-11
ASH1L-AS1	0.294663	0.774384	1.39398	5.26106e-18	6.78535e-17
AC005696.4	0.0026623	0.0193427	2.86104	0.000350903	0.000532512
AL121992.1	0.00492018	0.0196054	1.99447	1.2575e-08	3.53589e-08
HNF1A-AS1	1.23195	3.12436	1.34261	1.14258e-14	8.23379e-14
AC008443.6	0.0172105	0.0551719	1.68065	0.000571317	0.000842521
AC090015.1	0.00159464	0.891997	9.12767	6.85393e-11	2.72043e-10
AL512408.1	0.258099	0.520371	1.01162	0.000600524	0.000882139
CSTF3-DT	0.00700224	0.0263136	1.90992	1.27161e-07	3.07976e-07
AC084757.2	0.0109019	0.0605348	2.47319	2.11353e-07	4.97051e-07
LINC02428	10.7534	4.04247	-1.41148	4.03929e-17	4.43901e-16
MUC20-OT1	0.327767	0.84424	1.36498	5.79591e-18	7.36709e-17
AL118558.3	0.591829	1.33673	1.17546	1.63612e-12	8.29063e-12
AC008875.1	0.0127276	0.12958	3.34781	9.39402e-18	1.13136e-16
AC009120.3	0.0782342	0.20608	1.39733	3.30145e-06	6.6827e-06
ELF3-AS1	0.433825	2.17738	2.32741	1.03689e-19	2.09562e-18
AL023803.2	0.0410146	0.545597	3.73363	4.13039e-24	3.20409e-22
AL031666.1	0.122387	0.261703	1.09648	0.000843801	0.00121956
AL356234.2	0.0539799	0.826058	3.93575	7.62463e-14	4.70795e-13
AL033397.2	0.169063	0.543338	1.68429	1.15373e-07	2.81235e-07
AL031600.1	0.0697979	0.367438	2.39625	8.65628e-14	5.29106e-13
AL031595.3	0.00739189	0.0184485	1.31949	2.05645e-07	4.84493e-07
AL121672.3	0.015307	0.0747276	2.28745	6.02754e-08	1.53749e-07
LINC00173	0.013014	0.0940896	2.85398	3.89354e-13	2.17338e-12
AC018638.6	0.0353668	0.156906	2.14943	7.03971e-09	2.05503e-08
AC004908.1	0.100147	0.266417	1.41157	6.37196e-08	1.61908e-07
ZMIZ1-AS1	0.0416379	0.241057	2.53341	1.17456e-17	1.39545e-16
AL928654.1	0.141582	0.506397	1.83863	4.39661e-17	4.82164e-16
AC005005.4	0.0016756	0.00429568	1.35821	3.63985e-07	8.34791e-07
INKA2-AS1	0.00457844	0.036411	2.99145	1.74698e-12	8.75798e-12
AC099508.2	1.93298	0.547204	-1.82067	4.33875e-19	7.43082e-18
AC020907.4	0.0601464	0.332769	2.46797	2.4674e-13	1.41936e-12
AC103858.2	0.0391142	0.0792744	1.01916	0.00647134	0.00841004
AL358613.2	0.175996	0.0594348	-1.56616	1.92403e-09	6.06649e-09
LINC01843	0.945137	3.43548	1.86192	7.32622e-09	2.13277e-08
AC012409.1	1.70528	0.83098	-1.03712	2.67689e-12	1.30625e-11
AC106820.3	0.182074	0.936768	2.36317	6.44043e-19	1.04533e-17
AC015871.3	0.359205	0.808541	1.17051	5.85817e-13	3.18248e-12
LINC01446	0.00412267	0.19709	5.57913	4.63314e-08	1.20631e-07
LINC02846	0.0619185	0.228105	1.88126	6.40178e-10	2.18572e-09
AC091132.2	0.0133716	0.0302657	1.17851	0.00183334	0.00254698
AC016026.1	0.011819	0.0336163	1.50806	9.37883e-06	1.77451e-05
AC009549.1	0.0995864	0.32797	1.71954	2.91461e-11	1.20679e-10
CASC11	0.0020113	0.00802158	1.99576	1.26468e-06	2.72405e-06
AC132938.2	0.100497	0.460054	2.19465	2.87198e-06	5.88567e-06
ITGB2-AS1	0.227404	0.475788	1.06506	0.000120318	0.000193499
MELTF-AS1	0.112246	0.961025	3.09791	7.08038e-21	2.00801e-19
AL392046.1	0.0164951	0.0439986	1.41542	2.40156e-05	4.3016e-05
KDM4A-AS1	0.115139	0.426558	1.88936	5.80115e-19	9.50344e-18
LINC01535	0.00960156	0.188083	4.29196	1.89764e-13	1.10608e-12
AC011479.4	0.00573692	0.0160152	1.4811	2.75435e-05	4.87885e-05
AC007639.1	0.0165426	0.504882	4.93168	1.49354e-11	6.48965e-11
AC018816.1	0.143007	0.457753	1.67849	0.0039195	0.00523161
AC120498.9	0.00299847	0.0183038	2.60984	3.71703e-14	2.43569e-13
LINC01409	0.0184642	0.0699263	1.9211	2.30068e-16	2.25578e-15
AC096586.2	0.0750453	0.20495	1.44944	2.19142e-08	5.94942e-08
FAM225B	0.00212542	0.00958219	2.17261	2.91334e-05	5.14492e-05
SAP30L-AS1	0.0307323	0.0825477	1.42547	2.88426e-13	1.64837e-12
AC110769.2	0.0124505	0.034009	1.44971	8.45588e-06	1.6097e-05
AC021092.1	0.00529153	0.0379519	2.84241	5.30281e-12	2.44513e-11
AC022809.1	0.0633494	0.32178	2.34467	2.39836e-09	7.47276e-09
AC090337.1	0.00454436	0.0218461	2.26523	9.13175e-07	2.00125e-06
AC007038.1	0.177519	0.604213	1.76709	3.11438e-19	5.62615e-18
HSD11B1-AS1	1.33292	3.54703	1.41202	0.000441901	0.000661285
NDST1-AS1	0.262777	1.22897	2.22554	5.93161e-07	1.32976e-06
AL109615.3	0.045131	0.733589	4.02278	1.81504e-11	7.72125e-11
LINC00664	0.00325555	0.0432463	3.73161	2.05002e-09	6.433e-09
CASC18	0.00771012	0.0270474	1.81066	0.000236984	0.000367601
PRR34-AS1	0.935418	3.42808	1.87372	2.01932e-13	1.17312e-12
ZNF687-AS1	0.677052	1.86819	1.4643	4.36629e-15	3.42231e-14
SNHG19	10.3083	26.1105	1.34082	1.5654e-06	3.33771e-06
AC093535.1	0.0393573	0.089026	1.1776	1.5847e-08	4.39962e-08
AC011447.3	0.0122004	0.062285	2.35195	9.78941e-09	2.79433e-08
AL391832.1	0.0811878	0.753526	3.21432	9.7032e-10	3.20303e-09
AP001793.1	0.0317637	0.0785975	1.3071	5.05244e-05	8.6279e-05
AC119424.1	1.42721	0.665868	-1.09989	5.1982e-09	1.53961e-08
AP000997.3	0.000894589	0.0112099	3.64741	4.98881e-08	1.2919e-07
AL450306.1	0.00807579	0.0410796	2.34675	8.84677e-12	3.97502e-11
LNCOG	0.0137813	0.0736249	2.41748	1.35879e-05	2.51319e-05
AC096642.1	0.0232432	0.131227	2.49719	5.85536e-19	9.56254e-18
AP001453.2	0.0193843	0.0485599	1.32487	0.000116709	0.000188111
AC019080.5	0.263182	0.634161	1.26879	1.26933e-15	1.08696e-14
AC120053.1	0.55038	1.62842	1.56497	6.08765e-20	1.28965e-18
AC074117.1	0.472669	1.29455	1.45355	4.76134e-21	1.4518e-19
AL442067.1	0.0416383	0.167935	2.01192	2.43496e-07	5.68589e-07
AL445493.2	0.0170497	0.0925591	2.44063	0.0042094	0.0055931
AC007391.1	0.0205914	0.059539	1.53179	0.000160675	0.000254752
AL049840.6	2.0573	5.37517	1.38556	1.62719e-19	3.19087e-18
AC124319.1	0.0480609	0.116744	1.28041	0.00478271	0.00630878
GSEC	0.130251	0.518021	1.99172	2.66235e-18	3.68606e-17
CCNT2-AS1	0.167782	0.494619	1.55973	4.52439e-18	5.99653e-17
MCCC1-AS1	0.0649522	0.301272	2.21362	6.43723e-15	4.91091e-14
AC012313.2	0.0915561	0.207556	1.18078	6.15834e-10	2.10533e-09
AC090192.2	0.00393239	0.405004	6.68639	3.73556e-10	1.31895e-09
LINC01526	0.0147913	0.0465295	1.65339	0.000125466	0.000201595
AP000866.5	0.0499654	0.158252	1.66322	0.00528916	0.00694037
C9orf139	0.0293919	0.0668825	1.18621	2.72053e-07	6.32194e-07
NIFK-AS1	0.570199	1.26489	1.14947	3.89121e-19	6.79673e-18
AC010735.1	0.00675185	0.0800612	3.56775	9.68573e-11	3.74028e-10
AC141586.2	0.0321107	0.0685301	1.09368	0.000885295	0.00127629
AC053527.2	0.179887	0.438069	1.28407	3.28639e-14	2.18059e-13
AC009226.1	0.0197671	0.0674789	1.77134	1.44126e-09	4.63858e-09
ANKRD10-IT1	0.853368	2.26904	1.41084	1.6643e-07	3.9671e-07
KMT2E-AS1	2.38769	5.90002	1.30511	1.51764e-13	8.96479e-13
AC007277.1	0.00519518	0.130173	4.64711	1.82931e-09	5.79207e-09
AC025171.3	0.0187129	0.109131	2.54396	9.74623e-11	3.7554e-10
AC009087.1	0.0530916	0.13042	1.2966	9.38847e-05	0.000153365
AL022157.1	0.069334	0.150114	1.11442	1.71922e-09	5.46976e-09
AL354809.1	0.0238779	0.0551837	1.20857	0.000179932	0.00028375
AL592424.1	0.0786079	0.466334	2.56862	6.91929e-18	8.71104e-17
AL355803.1	0.15016	0.695459	2.21146	3.87528e-12	1.83502e-11
AC016999.1	0.413604	0.0902148	-2.19681	6.97278e-12	3.17629e-11
AC024257.3	0.00440655	0.0238918	2.43879	1.87717e-07	4.45037e-07
AC027644.3	1.3134	2.82377	1.10432	8.81933e-08	2.18004e-07
AL049543.1	0.00229621	0.0157195	2.77523	3.12783e-05	5.50343e-05
LINC01269	0.0126834	0.291417	4.52207	2.47012e-09	7.67367e-09
AP000759.1	0.605085	1.53736	1.34525	3.17912e-14	2.11741e-13
KIF1C-AS1	0.102268	0.223359	1.127	2.23272e-07	5.23914e-07
AL157871.5	0.0286803	0.0702663	1.29277	0.000223187	0.000347392
AP001178.2	0.0360551	0.100326	1.47641	0.00309574	0.00418075
AL358933.1	0.00717996	0.024567	1.77468	8.60027e-10	2.86948e-09
AC009095.1	0.0191416	0.043256	1.17619	8.6465e-05	0.000142
AC012640.1	0.00938641	0.106064	3.49821	9.22865e-11	3.57686e-10
AC010618.2	0.0433281	0.180562	2.05912	1.09226e-12	5.68211e-12
MIR3945HG	0.209497	0.0945573	-1.14767	7.2744e-08	1.82032e-07
AL078644.2	0.0621313	0.195493	1.65372	1.36005e-10	5.08815e-10
AC068580.3	0.311359	1.01724	1.708	3.08992e-14	2.07107e-13
AL031770.1	0.0129846	0.0312755	1.26823	0.00147788	0.00208055
AC021321.1	0.0197822	0.121795	2.62218	1.27781e-15	1.09246e-14
RNF139-AS1	0.0359713	0.164824	2.19601	8.14173e-24	5.71418e-22
AL049780.2	0.0599683	0.128874	1.10368	8.32568e-05	0.00013703
AF117829.1	0.130914	0.412341	1.65522	4.77499e-18	6.26569e-17
AL158071.3	0.203916	0.619443	1.603	3.72927e-10	1.31761e-09
AC037487.1	0.00612103	0.0332083	2.4397	4.07302e-13	2.26876e-12
FSIP2-AS2	0.0147454	0.0843769	2.51659	1.52635e-05	2.79954e-05
AL442125.1	0.0209823	0.0753671	1.84476	4.36354e-11	1.7788e-10
AC091153.3	0.124143	0.424581	1.77403	3.60217e-09	1.09141e-08
AC004585.1	0.11789	0.324841	1.46229	1.4025e-05	2.59132e-05
AL158211.3	0.00974574	0.111381	3.51459	5.53996e-09	1.63624e-08
AL121929.3	0.0150982	0.0805037	2.41468	5.64617e-07	1.26846e-06
AC025580.1	0.0195788	0.189351	3.2737	0.000282555	0.000434415
MAL2-AS1	0.0128733	0.0376813	1.54947	0.000325142	0.000495844
AC006449.2	0.0668791	0.226648	1.76083	7.7166e-12	3.497e-11
LINC01136	0.00953926	0.0870485	3.18987	1.20857e-15	1.04e-14
AC011247.1	0.0603713	0.151557	1.32793	0.000245654	0.000379785
AL121894.2	0.154538	0.418116	1.43594	1.11929e-10	4.24461e-10
AC019294.2	0.00986364	0.0396205	2.00605	3.48653e-12	1.66892e-11
AL627171.3	0.0248187	0.0781753	1.65529	1.74653e-12	8.75798e-12
LINC01638	0.0215659	0.0863219	2.00098	0.00280698	0.00381128
AL355388.1	0.0123565	0.117708	3.25186	6.45094e-17	6.86062e-16
LINC02345	0.00928551	0.0420629	2.1795	0.000145512	0.000231965
AC233296.1	0.0247935	0.247509	3.31944	1.43453e-05	2.64217e-05
LINC01337	0.0223179	0.0760517	1.76878	5.39818e-06	1.06251e-05
AC073111.1	0.0126161	0.140047	3.47258	3.06538e-15	2.47246e-14
AP003392.1	0.15605	0.417925	1.42124	6.13995e-07	1.37296e-06
AP003086.1	0.0151423	0.064332	2.08695	1.62965e-06	3.46769e-06
AC010401.1	0.00429419	0.00967214	1.17145	1.01579e-05	1.9089e-05
AL592148.3	0.136382	0.344866	1.33838	2.63359e-18	3.66549e-17
AL445231.1	0.0315267	0.0677471	1.10359	2.21284e-06	4.61008e-06
LINC02449	0.031577	0.110809	1.81113	3.64232e-09	1.10105e-08
AC245014.3	0.0563313	0.141668	1.33051	0.000241326	0.00037375
AL021408.1	0.0476114	0.10554	1.14841	0.000821915	0.00119077
AL035252.4	0.0447661	0.229855	2.36024	1.41209e-14	9.97161e-14
AC103810.2	0.0252307	0.0576858	1.19304	0.00187182	0.00259701
LINC00885	0.910271	0.422026	-1.10896	3.65724e-14	2.40548e-13
FRG1-DT	0.0112742	0.0347869	1.62552	1.20421e-06	2.60336e-06
AC006213.3	0.0609294	0.391227	2.68279	4.54596e-06	9.0252e-06
AC006273.1	0.0429851	0.239555	2.47845	0.000167152	0.000264704
LINC00501	0.00341854	0.0539781	3.98092	3.41451e-06	6.89833e-06
AL158835.2	0.0345057	0.132289	1.93878	2.66592e-06	5.49325e-06
AP000254.2	1.25476	2.52173	1.007	6.4684e-13	3.49241e-12
AC079907.1	0.0535962	0.26971	2.3312	4.54575e-15	3.55242e-14
AC226118.1	0.00338558	0.0300531	3.15004	0.00042396	0.000636423
AC079336.2	0.00575579	0.0276268	2.26298	5.84166e-06	1.1434e-05
BRWD1-AS2	0.247917	0.58365	1.23525	8.79972e-10	2.92861e-09
AC005746.1	0.00875862	0.0271969	1.63467	0.000167425	0.000265055
ETV7-AS1	0.0378194	0.115323	1.60848	0.000209435	0.000327728
AC087289.5	0.0645805	0.161603	1.32328	4.2303e-07	9.62262e-07
GEMIN7-AS1	0.0623331	0.226244	1.85981	2.32944e-19	4.31427e-18
AC004801.6	0.0900685	0.239353	1.41005	5.77905e-13	3.14597e-12
ZEB1-AS1	0.274888	0.805408	1.55088	3.63251e-22	1.53292e-20
AL136980.1	0.0324256	0.098308	1.60017	9.56639e-06	1.80611e-05
LINC02506	0.137559	2.40083	4.12541	7.54269e-05	0.000125001
AC016747.1	1.09089	2.80953	1.36483	8.59921e-27	2.70796e-24
AC087741.2	0.352441	1.30265	1.886	1.72478e-13	1.01316e-12
DNAH10OS	0.081796	0.287515	1.81353	8.05528e-09	2.32958e-08
AC080038.3	0.017338	0.0987584	2.50996	3.10768e-07	7.18047e-07
AC092384.1	0.00779531	0.0175713	1.17254	0.00300791	0.00407089
LINC02601	0.0141402	0.0450187	1.67073	0.000897794	0.0012936
AC092839.1	0.015389	0.0477798	1.6345	0.00034346	0.000521969
AC100830.2	0.0519507	0.158003	1.60474	3.39106e-06	6.85621e-06
CCDC13-AS1	0.0313106	0.240044	2.93858	3.08366e-08	8.21115e-08
AC009120.5	0.00925331	0.0344122	1.89488	2.04963e-09	6.433e-09
AC073655.2	0.0725148	0.265953	1.87482	1.82731e-16	1.80845e-15
AC084757.3	0.00478156	0.0298158	2.64052	3.63504e-09	1.09947e-08
AC015468.3	0.113582	0.0210934	-2.42888	2.08504e-24	1.80305e-22
AL731684.1	0.00674129	0.506564	6.23158	1.26896e-12	6.54969e-12
ZNF503-AS2	0.411787	1.04038	1.33715	1.66799e-17	1.92953e-16
LNCTAM34A	0.319557	0.918125	1.52262	9.60284e-15	7.02566e-14
AC107214.2	0.115	0.265964	1.20961	2.67477e-08	7.16579e-08
RTCA-AS1	0.745651	1.73144	1.2154	6.64538e-13	3.57333e-12
AC092720.1	0.0389586	0.102249	1.39207	2.39891e-07	5.60915e-07
AC092535.5	1.03694	6.47147	2.64175	7.00035e-19	1.12582e-17
ARHGAP29-AS1	0.0226087	0.107361	2.24751	0.00150023	0.00210976
LINC02774	0.00750327	0.0178098	1.24708	0.000836786	0.00121099
AC024361.3	0.0483465	0.175116	1.85683	1.98288e-08	5.41672e-08
AP000851.2	1.57221	0.671262	-1.22785	5.03651e-06	9.95413e-06
AC036108.3	0.0495221	0.116234	1.23089	3.24123e-05	5.69347e-05
LINC01311	0.0645253	0.458009	2.82744	1.33177e-26	3.34528e-24
AC012313.1	0.609874	1.30476	1.09721	9.69853e-17	9.99214e-16
GATA2-AS1	0.0833501	0.394349	2.24222	5.49533e-05	9.33039e-05
AP000240.1	0.213293	0.639438	1.58397	1.16922e-09	3.81898e-09
AC022762.2	0.129668	0.351209	1.43751	3.13357e-13	1.77356e-12
AC034231.1	0.254385	0.768437	1.59491	2.31477e-15	1.90193e-14
AL121574.1	0.026295	0.0785654	1.57911	0.000483212	0.000719024
TMPO-AS1	0.223928	1.15424	2.36584	1.33987e-23	8.72567e-22
AL353622.2	0.0159602	0.0955386	2.5816	3.40853e-10	1.21159e-09
AC073263.1	0.0129368	0.108819	3.07237	3.3747e-11	1.39075e-10
AC245884.10	0.00964733	0.0651779	2.75618	1.46056e-07	3.51159e-07
OTUD6B-AS1	1.62141	3.28037	1.01661	3.27151e-18	4.43754e-17
AL390778.2	0.298008	0.141776	-1.07174	2.33619e-13	1.3483e-12
AP003059.2	0.0192039	0.0629575	1.71298	0.000372838	0.000564015
AL590004.3	0.0458355	0.240591	2.39204	2.67936e-06	5.51879e-06
AC007991.3	0.131241	0.0648682	-1.01664	1.69413e-08	4.67636e-08
AC098820.2	0.0790854	0.356134	2.17094	4.54598e-19	7.73551e-18
AC023825.2	0.0189724	0.042279	1.15604	0.00241211	0.00330405
AL392089.1	0.199078	0.0770977	-1.36858	2.18846e-12	1.08218e-11
ZRANB2-AS1	0.00899044	0.0312103	1.79556	1.06713e-05	2.00039e-05
AC084036.1	1.12805	3.56544	1.66025	4.50687e-16	4.18552e-15
PRC1-AS1	0.00864765	0.0575537	2.73453	6.6221e-16	5.9917e-15
PTPRG-AS1	0.0112846	0.0633336	2.48862	6.39903e-09	1.87632e-08
TH2LCRR	0.0222761	0.0928056	2.05871	2.07948e-06	4.34943e-06
AC133919.1	0.0185999	0.0732009	1.97656	0.000104458	0.000169487
ZNF460-AS1	0.173542	0.406157	1.22675	2.99385e-13	1.69995e-12
AC128687.2	0.0413971	0.130652	1.65813	3.66672e-08	9.68551e-08
CAPN10-DT	0.0397736	0.328857	3.04758	2.78466e-27	1.12953e-24
AC010457.1	0.0126756	0.222137	4.13133	0.000330618	0.000503904
AC011294.1	0.0112019	0.377689	5.07538	4.633e-18	6.10977e-17
AL391832.3	0.0221098	0.0836755	1.92012	1.68648e-08	4.66132e-08
AL049780.1	0.0502117	0.137497	1.45331	4.93815e-09	1.46836e-08
LINC02062	0.20721	0.548325	1.40393	1.57835e-11	6.81885e-11
PLA2G4C-AS1	0.0352419	0.184335	2.38697	9.46501e-16	8.36313e-15
AC010973.1	0.0151455	0.0953433	2.65425	7.25016e-11	2.86476e-10
FIRRE	0.00619901	0.105061	4.08304	1.41135e-14	9.97161e-14
AC114811.2	0.00226376	0.0478138	4.40063	3.74815e-07	8.57022e-07
RNF213-AS1	0.0336136	0.0895248	1.41324	1.61202e-09	5.14733e-09
AC026471.4	0.700185	1.61299	1.20393	3.73453e-14	2.44412e-13
AC012506.2	0.0328779	0.113685	1.78985	0.00237571	0.00326012
AL512652.1	0.00952181	0.143046	3.9091	1.77192e-18	2.5749e-17
AC093424.1	0.0253424	0.0682312	1.42888	0.00142323	0.0020079
AC026369.2	0.198162	0.548709	1.46936	1.89344e-13	1.10486e-12
AC096577.1	0.176181	0.0433585	-2.02267	4.84787e-13	2.67215e-12
SERTAD4-AS1	0.0524229	0.667172	3.66979	5.38523e-16	4.94897e-15
AC008731.1	0.0507919	0.130664	1.36319	8.57646e-05	0.000140893
AF111169.3	0.0447321	0.104386	1.22255	5.88591e-05	9.93224e-05
AL034550.1	0.0310636	0.0649707	1.06456	0.0041022	0.00546029
RBM5-AS1	0.0243359	0.049018	1.01023	0.00567903	0.00742242
AL355574.1	0.219373	0.91761	2.0645	6.62385e-19	1.0718e-17
NCBP2-AS1	0.0343024	0.113716	1.72906	6.05151e-08	1.54211e-07
AC107959.2	0.00245694	0.00932537	1.9243	4.16383e-06	8.31033e-06
AL080317.1	0.0790169	0.28414	1.84637	2.21473e-14	1.51724e-13
SPATA3-AS1	0.00339233	0.0397546	3.55077	2.69842e-12	1.31554e-11
AC025176.1	0.0141059	0.220034	3.96336	1.99534e-13	1.16047e-12
AL391056.1	0.0226113	0.671633	4.89256	1.40372e-07	3.3811e-07
LINC00539	0.0343665	0.0928205	1.43344	1.91551e-09	6.04687e-09
HDAC11-AS1	0.00994726	0.0622287	2.64521	6.78908e-09	1.98407e-08
AC008764.6	0.243746	0.555632	1.18875	7.33593e-13	3.9167e-12
SNHG26	0.109555	0.276424	1.33523	1.73562e-05	3.15594e-05
GRPEL2-AS1	0.0246177	0.0666938	1.43786	0.00080073	0.00116136
SNHG14	0.211369	0.637834	1.59342	0.00612895	0.00798474
AC245060.6	0.0150691	0.0787809	2.38625	6.7375e-17	7.12952e-16
LINC01818	0.641917	0.159909	-2.00513	1.09868e-20	2.88932e-19
AP000569.1	0.00931849	0.0977203	3.39049	5.71928e-08	1.46666e-07
AC006017.1	0.0287866	0.067311	1.22545	2.98157e-05	5.26189e-05
AC009108.3	0.0152782	0.0554018	1.85846	9.2045e-10	3.05178e-09
C11orf72	0.00810725	0.0211504	1.3834	2.40799e-06	4.9871e-06
ZBTB11-AS1	0.275846	0.674919	1.29085	1.87322e-20	4.57466e-19
AL844908.2	0.221688	0.550804	1.31301	1.09497e-07	2.67654e-07
Z97055.2	0.0241785	0.068481	1.50198	3.73863e-07	8.55215e-07
AC113404.1	0.0288498	0.371944	3.68845	6.67979e-10	2.27182e-09
AC026362.1	0.0137092	0.0599199	2.12789	5.02183e-22	2.00683e-20
AC011461.1	0.0653445	0.258813	1.98577	1.84632e-12	9.21413e-12
PSPC1-AS2	0.1404	0.410891	1.54921	7.62308e-13	4.05769e-12
AL021392.1	0.0140207	0.0968837	2.78869	4.96331e-13	2.73241e-12
AC010624.1	0.023942	0.0841852	1.81402	1.70042e-09	5.41651e-09
AC010280.2	3.54502	0.881215	-2.00823	3.36044e-21	1.07432e-19
AC040934.1	0.0180213	0.0838863	2.21873	3.14404e-10	1.12135e-09
AC025766.1	0.0280894	0.0784956	1.48259	3.6807e-05	6.41417e-05
SMG7-AS1	0.0466073	0.099686	1.09684	2.48691e-11	1.03785e-10
AL442125.2	0.0287489	0.119041	2.04988	1.31938e-05	2.44372e-05
AP001001.1	0.0370433	0.0765659	1.04749	6.15562e-05	0.000103476
TTC39A-AS1	0.0142311	0.134793	3.24363	5.83518e-10	2.00394e-09
LINC01315	0.163606	0.665645	2.02453	4.71622e-13	2.60506e-12
UPK1A-AS1	0.0200683	0.343395	4.09688	6.25821e-07	1.39704e-06
AC008737.1	0.0232687	0.0566882	1.28466	0.00411276	0.00547296
AC006116.10	0.00899054	0.0297942	1.72855	0.000219676	0.000342129
AL365295.1	0.0315772	0.116566	1.88419	6.77398e-08	1.70725e-07
AC109449.1	0.0399424	0.120875	1.59753	5.74971e-11	2.32234e-10
AC011466.1	0.018387	0.0595124	1.6945	5.67875e-06	1.11441e-05
AC090241.3	0.00548933	0.0239723	2.12667	5.66405e-10	1.94898e-09
AL591848.2	0.00730144	0.145978	4.32143	1.76714e-13	1.03574e-12
AL022476.1	0.0154218	0.0508203	1.72044	5.9146e-13	3.20653e-12
PCAT1	0.0258067	0.0517378	1.00347	0.00129827	0.00183848
AC092809.3	0.329797	0.152285	-1.1148	0.00470916	0.00621486
AC011446.1	0.024985	0.0893078	1.83773	1.03603e-06	2.2527e-06
AC004160.2	0.499148	0.168477	-1.56692	9.32035e-19	1.40873e-17
AL731557.1	0.0314119	0.0137949	-1.18717	9.31404e-09	2.66585e-08
AC139100.2	0.144009	0.980064	2.76672	6.93462e-22	2.59433e-20
AC010999.2	0.0224183	0.129257	2.52749	5.5973e-14	3.55979e-13
LINC00943	0.00946624	0.0300227	1.66519	1.45343e-05	2.6751e-05
AC093249.2	0.0259742	0.147967	2.51012	1.16127e-12	6.03516e-12
AC010864.1	0.0352947	0.17835	2.33719	4.50793e-22	1.82918e-20
SNHG31	0.0119685	0.0613737	2.35838	1.53388e-09	4.91269e-09
MCM3AP-AS1	0.0554893	0.193986	1.80567	4.93134e-21	1.478e-19
Z98885.3	0.0229527	0.0469578	1.0327	0.00278559	0.00378321
AC006064.2	0.0827722	0.172747	1.06144	9.50557e-10	3.14369e-09
AL133342.1	0.171855	0.376928	1.13309	6.33377e-05	0.000106336
AC010333.2	0.00429229	0.153534	5.16067	1.22238e-09	3.9852e-09
AC010542.6	0.23622	0.873335	1.8864	1.17418e-18	1.74966e-17
AP4B1-AS1	0.0348469	0.0925147	1.40865	5.90488e-08	1.50912e-07
AC073046.1	0.187461	0.391187	1.06127	0.000711524	0.00103854
AC010501.2	0.0557007	0.181291	1.70254	9.55821e-06	1.80521e-05
AC010998.2	0.0225971	0.0672031	1.57239	0.00124091	0.00175915
AL136526.1	0.0139976	0.0418419	1.57977	0.000548561	0.000810549
ARHGAP27P1-BPTFP1-KPNA2P3	0.177379	0.584585	1.72058	8.62856e-21	2.37061e-19
AC063965.2	0.074698	0.157727	1.07829	0.00616543	0.00803028
AC008443.5	0.643931	1.837	1.51237	4.13146e-10	1.44519e-09
LINC01089	0.248189	1.23395	2.31377	3.81964e-26	7.74947e-24
AL158071.4	0.0487818	0.237134	2.28129	2.06322e-09	6.4667e-09
AL157932.1	0.077298	0.193662	1.32504	8.85537e-06	1.67969e-05
AC005387.2	0.0251096	0.165212	2.71801	2.1807e-15	1.79737e-14
AL359644.1	0.0547922	0.182738	1.73773	0.00158824	0.00222404
LINC00304	0.00544871	0.0242229	2.15238	0.00147226	0.00207375
AL353622.1	0.247943	0.804718	1.69847	1.13162e-14	8.1771e-14
AC020659.1	0.0437985	0.144419	1.72131	0.000560661	0.000827732
AC245100.1	0.00397414	0.0394093	3.30982	1.02555e-10	3.93724e-10
LINC01977	0.0126691	0.17585	3.79496	8.32652e-10	2.78342e-09
AC006480.3	0.054675	0.18134	1.72974	8.93578e-14	5.44927e-13
RAD21-AS1	0.0427838	0.0867412	1.01965	3.9148e-05	6.78625e-05
AC008758.2	0.012619	0.0472716	1.90538	0.000135455	0.000216984
AF213884.3	0.010469	0.0416634	1.99266	7.55257e-06	1.44977e-05
BX284668.5	3.89202	8.16733	1.06935	1.26216e-08	3.5452e-08
AC023509.3	1.11865	2.48316	1.15042	1.64248e-10	6.0886e-10
AC244093.5	0.0105927	0.0400865	1.92005	4.22535e-05	7.29585e-05
AL732292.2	0.059726	0.251258	2.07274	4.05448e-12	1.9113e-11
GTSCR1	0.0645874	0.0260866	-1.30794	2.60521e-07	6.06999e-07
AC006946.2	0.00202756	0.0472799	4.54341	4.28151e-06	8.52906e-06
LINC01402	0.0234933	0.0958295	2.02822	5.20212e-05	8.86917e-05
SEC24B-AS1	0.0542874	0.139905	1.36576	3.1429e-17	3.51246e-16
AL121890.2	0.0116914	0.0539199	2.20537	3.8859e-07	8.87365e-07
AC073529.1	0.0160184	0.068379	2.09382	2.44855e-16	2.38745e-15
AL136172.1	0.0060694	0.0255209	2.07206	1.36436e-05	2.52262e-05
AC027319.1	0.0526182	0.108899	1.04936	0.000667057	0.000975527
Z82188.2	0.0156097	0.0671918	2.10585	7.58579e-08	1.89196e-07
AL133297.1	0.0336242	0.0772917	1.20081	0.000139797	0.000223396
LINC01235	0.0165435	0.203061	3.61758	2.56907e-17	2.8957e-16
HOXA-AS2	0.105538	0.412104	1.96525	2.86658e-07	6.64669e-07
CYP51A1-AS1	0.0259095	0.0671281	1.37344	2.6133e-08	7.03323e-08
AC040173.2	0.0226129	0.296362	3.71214	0.000798501	0.00115844
LINC01978	0.0285205	0.119426	2.06604	4.33079e-05	7.4681e-05
AC006116.7	0.013071	0.0330712	1.33921	0.0050239	0.00660874
AL135905.1	1.39851	3.80397	1.44362	4.80258e-12	2.23576e-11
AC008105.1	0.025398	0.115488	2.18496	7.67586e-10	2.58228e-09
FOXD2-AS1	0.225472	1.57958	2.80853	5.04799e-21	1.49596e-19
AC011731.1	0.0290064	0.0926103	1.6748	6.27113e-07	1.39933e-06
C2orf27A	0.11077	0.432374	1.96471	1.90452e-08	5.21888e-08
AC010969.1	0.31545	0.135773	-1.21622	3.92013e-08	1.03304e-07
LINC00899	0.131206	0.307161	1.22716	1.62933e-10	6.0441e-10
AL590822.1	0.0989825	0.356185	1.84738	1.00179e-06	2.18275e-06
AC010260.1	0.1106	0.268485	1.27949	1.33259e-07	3.22155e-07
AL049840.5	0.290179	0.661769	1.18939	6.50675e-11	2.59827e-10
AC009318.1	0.0751693	0.154287	1.0374	0.000160516	0.000254576
AC124067.4	0.0304465	0.415648	3.77101	1.08454e-05	2.03087e-05
AL358216.1	0.0243458	0.00926814	-1.39332	1.24953e-11	5.50188e-11
AC072061.1	0.122076	0.278234	1.18852	1.21539e-13	7.24426e-13
POLR2J4	0.618527	1.26525	1.03251	1.01085e-16	1.03942e-15
AP003469.2	0.0166073	0.495101	4.89783	5.52161e-13	3.01517e-12
AC006547.1	0.214851	0.606516	1.49721	1.12216e-19	2.25072e-18
NRAV	0.820404	2.09072	1.34959	3.9787e-19	6.90745e-18
AL359397.1	0.0129891	0.0657193	2.33902	4.69766e-07	1.0649e-06
AL008726.1	0.0536756	0.123225	1.19896	1.1415e-05	2.13072e-05
AC131025.1	0.0120471	0.0357776	1.57037	0.000138662	0.000221784
AC117386.2	0.00719435	0.433503	5.91303	2.07504e-11	8.74267e-11
AP000487.1	0.0372862	0.110562	1.56814	2.17329e-17	2.45484e-16
CU634019.6	0.00576818	0.0237972	2.0446	4.74016e-06	9.39306e-06
AC011933.3	0.00695015	0.0907333	3.70652	3.85265e-12	1.82758e-11
AC134407.1	0.00549739	0.0331507	2.59222	1.18113e-08	3.32824e-08
STAM-AS1	0.00959028	0.0761792	2.98975	1.90781e-19	3.62004e-18
AC078802.1	0.0452023	0.118345	1.38853	8.26791e-07	1.81949e-06
LINC02280	0.00206059	0.0123422	2.58247	0.000152121	0.000241844
AC073592.1	0.00668955	0.0243343	1.86301	4.34018e-06	8.63616e-06
AL356512.1	0.0395284	0.152983	1.9524	4.07003e-16	3.82018e-15
AC023355.2	0.00696867	0.0489773	2.81316	1.04811e-18	1.57966e-17
IGF2BP2-AS1	0.0039807	0.0675315	4.08447	5.57746e-09	1.6464e-08
AC106038.1	0.00275328	0.0180926	2.71617	1.39673e-10	5.21795e-10
AC004771.2	0.0582879	0.154393	1.40534	1.27558e-05	2.37009e-05
USP27X-AS1	0.14104	0.422241	1.58196	2.7053e-09	8.35018e-09
AC016405.3	0.210645	0.929251	2.14125	3.02801e-12	1.46405e-11
AC020907.1	0.115438	0.744594	2.68934	4.92886e-10	1.70714e-09
AC002128.1	0.0654064	0.288928	2.1432	7.90629e-18	9.79006e-17
AC063938.1	0.429367	0.208783	-1.0402	2.54561e-12	1.24565e-11
AC008735.4	0.0865364	0.274306	1.66441	1.48402e-11	6.45893e-11
AC131009.3	0.4517	1.22189	1.43568	1.74827e-12	8.75798e-12
PCOTH	0.0458518	0.119858	1.38627	1.07009e-07	2.61936e-07
AC108463.3	0.00792119	0.0475831	2.58666	1.93968e-08	5.31246e-08
AP001160.1	0.120795	0.416397	1.7854	1.9632e-18	2.82947e-17
AP001107.1	0.0316292	0.0794443	1.32869	1.99855e-11	8.44739e-11
AC104667.1	0.0111325	0.066578	2.58027	3.82825e-09	1.15526e-08
AC107396.1	0.562691	0.0352209	-3.99784	1.7292e-43	9.12152e-40
AP002812.3	0.0239723	0.0587007	1.29201	0.00103611	0.00148196
RUNDC3A-AS1	0.00398497	0.0173725	2.12417	3.68591e-07	8.43888e-07
SNRK-AS1	0.0133146	0.049377	1.89084	8.92615e-05	0.000146228
AP000346.1	0.00996944	0.0554507	2.47562	1.03624e-10	3.97249e-10
LINC01393	0.0184658	0.0600027	1.70017	0.000473473	0.000705927
AC112503.2	0.0476223	0.0985616	1.04939	6.85536e-05	0.000114292
AC097532.2	0.0108431	0.033194	1.61415	0.00018854	0.000296615
MAST4-AS1	0.110097	0.226291	1.0394	6.55953e-05	0.000109542
MIRLET7BHG	0.0392914	0.106989	1.44518	7.65089e-12	3.4702e-11
AC007663.3	0.0895602	0.346225	1.95078	2.71034e-14	1.83061e-13
CYTOR	0.722748	4.13073	2.51483	8.43033e-21	2.34052e-19
AC025171.5	0.0471152	0.211041	2.16326	5.68437e-17	6.11939e-16
AL109976.1	0.00718242	0.0553881	2.94703	3.00293e-13	1.70327e-12
AL157823.2	0.0262508	0.126669	2.27063	1.90971e-09	6.03217e-09
LINC02275	0.184819	0.0681796	-1.4387	1.64446e-16	1.64291e-15
AC093726.2	0.339857	0.708598	1.06004	3.54317e-12	1.69295e-11
AC127537.1	0.0865352	0.226044	1.38524	2.66895e-11	1.11031e-10
ALDH1L1-AS1	0.0795859	0.200882	1.33576	0.00108202	0.00154386
AC005498.2	0.0197294	0.0722502	1.87266	0.00134934	0.00190774
AC009686.2	0.171282	0.670775	1.96945	7.11975e-11	2.81746e-10
AC012360.3	0.100781	0.287774	1.51372	1.78015e-19	3.41464e-18
AC234582.1	0.0468912	0.178251	1.92652	6.9048e-15	5.22672e-14
AC091185.1	0.052687	0.135267	1.36029	6.214e-05	0.000104391
AC127024.6	0.0524918	0.215314	2.03628	1.73114e-12	8.70519e-12
AC105384.1	0.0781023	0.0256777	-1.60485	7.68836e-09	2.22836e-08
AC025048.2	0.0752346	0.212767	1.49981	5.02702e-10	1.73783e-09
AC004223.4	0.0649857	0.193216	1.57202	6.23391e-08	1.58553e-07
LINC01933	0.00194757	0.0115308	2.56575	1.35101e-05	2.49967e-05
LINC00894	0.0420949	0.196208	2.22067	7.47955e-19	1.18839e-17
AL133353.1	0.382271	1.00901	1.40027	1.99351e-09	6.26795e-09
AC016590.3	0.094312	0.260988	1.46847	6.15615e-10	2.10533e-09
AL606534.1	0.023586	0.0723252	1.61657	0.000389263	0.000587179
AC004988.1	0.0134253	0.0540682	2.00983	7.23655e-09	2.10783e-08
AL022323.3	0.00178657	0.00554862	1.63494	3.55044e-09	1.07759e-08
AC007029.2	0.023758	0.0612642	1.36663	0.000295506	0.000452874
AL031985.3	0.218939	0.7233	1.72407	8.17655e-20	1.69142e-18
LINC01914	0.0417553	0.209553	2.32728	0.000451464	0.000674829
AC092171.2	0.320882	3.08269	3.26407	1.15354e-27	6.76103e-25
AL121658.1	0.0407781	0.23355	2.51786	2.33093e-19	4.31427e-18
AL135787.1	0.0533892	0.188258	1.81809	0.00265541	0.00361851
PSMD6-AS2	0.0470044	0.0970333	1.04568	1.97474e-05	3.56983e-05
LINC01719	0.112165	0.538524	2.26338	9.26341e-16	8.19874e-15
AC079385.3	0.0188551	0.0718537	1.93011	1.53465e-07	3.67801e-07
MORF4L2-AS1	0.0358386	0.141429	1.98049	2.49372e-18	3.47999e-17
AC019080.1	0.0658996	0.145277	1.14046	4.15762e-15	3.26847e-14
AC016575.1	0.0366634	0.197536	2.4297	8.15574e-13	4.31077e-12
AL592071.1	0.021531	0.116394	2.43453	3.01958e-06	6.16419e-06
Z97192.3	0.00794063	0.0353231	2.15329	2.10593e-06	4.40301e-06
AL121892.1	0.0388983	0.00573051	-2.76297	4.66994e-20	1.02215e-18
LINC01962	0.0256998	0.0726866	1.49993	0.00042841	0.00064292
TPM1-AS	0.0231613	0.0703279	1.60238	1.44632e-08	4.03668e-08
AC112484.3	0.11526	0.830556	2.84918	3.10499e-20	7.09041e-19
AC139887.4	0.0405005	0.172784	2.09296	2.99945e-11	1.23998e-10
AC232271.1	0.0823206	0.337276	2.0346	4.70598e-21	1.44326e-19
LINC02678	0.0547346	0.255786	2.22441	1.03833e-08	2.94156e-08
AC087392.1	2.54098	0.683237	-1.89493	7.14976e-15	5.39556e-14
ARAP1-AS2	0.0176974	0.0511421	1.53097	3.8843e-06	7.77597e-06
AL359962.1	0.438667	1.12312	1.35631	1.51012e-07	3.62249e-07
AC092611.1	0.00779449	0.0215904	1.46986	8.46725e-05	0.000139186
AL109917.1	0.146786	0.512365	1.80346	8.24986e-11	3.20948e-10
AC120024.1	0.0421487	0.0898144	1.09146	3.4129e-05	5.97117e-05
AC103691.1	0.443405	0.929335	1.06757	8.70036e-08	2.15164e-07
AC022079.2	0.0619909	0.161763	1.38376	8.29554e-09	2.39251e-08
AC104118.1	0.072298	0.259104	1.84151	5.92187e-18	7.5091e-17
AC004263.1	0.035277	0.247782	2.81227	4.86799e-18	6.3705e-17
AC020915.1	0.0155439	0.0391255	1.33176	6.04933e-07	1.35442e-06
AP003680.1	0.00325409	0.0127736	1.97283	5.55158e-08	1.42573e-07
SMIM15-AS1	0.0209647	0.0568951	1.44034	2.89172e-07	6.69909e-07
AC105935.1	0.0123283	0.0350515	1.5075	0.000248926	0.000384505
AL121772.3	0.0451012	0.234479	2.37822	2.14433e-16	2.11032e-15
AC024267.5	0.00696005	0.0248734	1.83743	4.35403e-05	7.50572e-05
AC121338.2	0.0633148	0.322473	2.34857	2.60978e-09	8.07898e-09
MAGI2-AS3	1.5641	0.758725	-1.04369	1.16031e-13	6.95526e-13
AP001363.2	0.0569817	0.228589	2.00418	1.48135e-11	6.45263e-11
AC010809.3	0.0172716	0.0540392	1.6456	2.83287e-06	5.8123e-06
AC008549.1	23.3809	11.3131	-1.04734	3.87525e-14	2.53308e-13
SRRM2-AS1	0.0763951	0.236009	1.62729	9.02047e-19	1.36733e-17
AC027688.1	0.140566	0.547467	1.96152	1.88913e-07	4.47471e-07
Z98884.2	0.171155	0.468987	1.45424	1.43758e-11	6.27749e-11
AC036214.1	0.00371206	0.0212768	2.51899	3.56758e-08	9.45202e-08
AC091057.4	0.0218245	0.0453127	1.05397	0.00444162	0.00588682
AC068790.2	0.0251356	0.066679	1.4075	0.000234537	0.000364092
LINC02809	0.00132219	0.0124132	3.23088	7.74576e-10	2.60082e-09
AL157813.1	0.0793117	0.171751	1.11471	1.92494e-06	4.04867e-06
RNF157-AS1	0.0352376	0.352894	3.32405	4.30839e-09	1.28983e-08
TLX1NB	0.00121312	0.0285491	4.55665	2.63919e-09	8.16525e-09
LINC01836	0.229212	0.878819	1.93888	0.00428515	0.00569088
AC016738.1	0.0180345	0.0689551	1.9349	1.95368e-08	5.34526e-08
LINC00853	0.287482	2.16618	2.91361	1.22824e-21	4.31933e-20
AC073896.5	0.00432289	0.0479592	3.47174	2.88823e-08	7.70634e-08
AP001350.1	0.00701981	0.0236813	1.75424	3.69703e-05	6.43837e-05
CAMTA1-DT	0.242566	0.593918	1.29189	1.16341e-07	2.83332e-07
AC020911.1	0.0359428	0.102554	1.51261	6.16231e-11	2.4795e-10
LINC01963	0.286277	0.85375	1.5764	9.60284e-15	7.02566e-14
AP001630.1	0.0151144	0.0520344	1.78354	2.79891e-05	4.95279e-05
AL928921.1	0.414667	1.56772	1.91864	2.63867e-05	4.69013e-05
AL603910.1	0.0471341	0.107556	1.19025	0.00014481	0.000230987
AC138150.1	0.0330366	0.112138	1.76314	1.38841e-09	4.48217e-09
LINC02097	0.00749186	0.0346216	2.20828	6.28716e-07	1.40226e-06
AC245884.8	0.0902014	0.401267	2.15334	3.44229e-19	6.13558e-18
AC025470.2	0.0296811	0.0145358	-1.02994	1.80274e-07	4.2816e-07
AL807757.2	0.0682903	0.307708	2.17181	2.79915e-09	8.62975e-09
IL21-AS1	0.00423015	0.0454703	3.42614	2.36216e-05	4.23248e-05
AL138756.1	0.163564	0.445896	1.44685	2.77271e-11	1.15166e-10
AC012213.2	0.00328549	0.00998262	1.60331	3.01931e-05	5.32671e-05
MAPT-IT1	0.00349728	0.0399469	3.51378	1.04677e-10	4.00124e-10
AC001226.1	0.0197963	0.0492536	1.315	0.000194999	0.000306319
AC046134.2	0.308611	0.680431	1.14066	3.81139e-22	1.58308e-20
AL118505.1	0.0119947	0.120999	3.33452	3.50882e-06	7.06721e-06
AC069200.3	0.0544024	0.166549	1.61421	5.05341e-08	1.3067e-07
AC112219.2	0.0512417	0.220987	2.10857	3.26717e-09	9.98054e-09
AL671710.1	0.0752344	0.260757	1.79324	3.55255e-21	1.12214e-19
AC099066.2	0.0374432	0.181647	2.27836	3.42515e-06	6.91717e-06
AL442067.2	0.0372514	0.108799	1.5463	0.000104708	0.000169792
AP003392.3	0.191844	0.392082	1.03122	5.94318e-05	0.000100193
AC114316.1	0.00203579	0.0666417	5.03276	9.25041e-15	6.78983e-14
AL078587.1	0.0240747	0.11914	2.30706	2.33174e-07	5.45936e-07
AL137127.1	0.0698464	0.144658	1.05039	2.00709e-10	7.30669e-10
LINC02631	0.0178301	0.0563608	1.66038	1.63826e-06	3.48319e-06
AC126118.1	0.0330074	0.230655	2.80487	1.20585e-18	1.78675e-17
AC114284.1	0.0100531	0.0437788	2.1226	6.40262e-06	1.24443e-05
AL391244.2	0.351646	1.04979	1.5779	1.30975e-20	3.33764e-19
AC090246.1	0.0961496	0.26181	1.44517	4.83748e-07	1.09471e-06
AC016745.2	0.00372071	0.00880479	1.24271	0.00450629	0.00596653
AC010883.1	0.422618	1.25078	1.5654	6.4684e-13	3.49241e-12
MYOSLID	0.00751759	0.0489415	2.70271	3.41286e-06	6.89765e-06
ZNF32-AS2	0.0770347	0.290847	1.91668	4.54369e-12	2.12671e-11
EWSAT1	0.0349638	0.121642	1.79871	0.000214124	0.000334074
AC096637.3	0.00200274	0.0240026	3.58314	1.58503e-11	6.84209e-11
NCK1-DT	0.636228	1.41633	1.15455	2.25257e-19	4.22857e-18
AC002480.1	0.0130411	0.0520039	1.99555	0.000187741	0.000295445
AP006623.1	0.0583429	0.288888	2.30788	2.11389e-20	5.00035e-19
AL109659.2	0.0232508	0.0786955	1.759	8.63297e-09	2.48304e-08
AC008622.2	0.0242951	0.120512	2.31044	1.35402e-08	3.79111e-08
AC093458.1	0.0225475	0.138676	2.62068	2.9398e-07	6.80152e-07
AC005534.1	0.058348	0.21326	1.86985	1.60712e-11	6.92045e-11
HOTTIP	0.0010813	0.318675	8.20317	6.08072e-20	1.28965e-18
AC091987.1	0.000317767	0.136964	8.75161	1.18269e-10	4.46896e-10
AC139256.3	0.101799	0.208072	1.03136	2.00706e-10	7.30669e-10
LINC02204	0.00277322	0.0175381	2.66086	7.54685e-07	1.66777e-06
AC023830.1	0.00985512	0.0244318	1.30981	4.32898e-05	7.46742e-05
ARF4-AS1	0.157135	0.450967	1.52102	8.25007e-11	3.20948e-10
AC092384.2	0.604478	0.181157	-1.73845	1.35775e-19	2.69252e-18
PHC2-AS1	0.0208419	0.0793896	1.92946	0.000100998	0.000164332
AC124283.2	0.0858226	0.307267	1.84007	2.9229e-11	1.20928e-10
AL591684.2	0.0258373	0.0552717	1.09709	7.39589e-06	1.42073e-05
AC092155.1	0.172614	0.03733	-2.20914	1.62161e-26	3.71913e-24
AC010300.1	0.0207284	0.10418	2.3294	2.73727e-20	6.33294e-19
AC243965.2	0.0165733	0.060914	1.87791	1.2885e-09	4.19041e-09
LINC02321	0.377522	1.13199	1.58423	4.71726e-07	1.06796e-06
AC068025.1	0.0264968	0.110952	2.06605	4.41303e-09	1.31891e-08
AC010547.1	0.00439612	0.0183253	2.05953	3.80465e-10	1.33976e-09
AC068870.1	0.00462161	0.015213	1.71883	3.06387e-07	7.08235e-07
LINC02626	0.0174083	0.075856	2.12349	1.03225e-07	2.53262e-07
AL121917.1	0.0479991	0.153151	1.67387	1.28482e-06	2.76403e-06
AC074050.4	0.0195491	0.060474	1.62921	2.15483e-05	3.8834e-05
AC068790.5	0.0310279	0.122723	1.98376	2.67576e-07	6.22887e-07
PXN-AS1	0.720148	1.89468	1.39559	4.65125e-21	1.43481e-19
AL357033.2	0.189454	0.0677977	-1.48254	5.67163e-14	3.5959e-13
AC090515.3	0.0466135	0.153295	1.71749	3.36348e-14	2.22894e-13
AC090579.1	0.107727	0.216736	1.00856	5.58729e-06	1.0981e-05
AL359962.2	0.266784	0.631238	1.24251	1.40653e-05	2.59785e-05
AC084824.5	0.42867	1.02441	1.25686	1.66436e-13	9.78765e-13
AC093582.1	0.0556068	0.143842	1.37115	0.00102608	0.0014696
GAS8-AS1	0.0575396	0.171739	1.57759	3.31516e-07	7.63645e-07
AC034213.1	0.0141943	0.336371	4.56667	4.66249e-08	1.21156e-07
AL139289.1	0.143987	0.528725	1.87658	3.93029e-16	3.6956e-15
DGCR11	0.27745	0.716414	1.36857	2.67955e-14	1.81213e-13
AC087239.1	0.0817988	0.293736	1.84437	1.27443e-10	4.79161e-10
LINC02826	0.0170699	0.838233	5.61783	7.33237e-05	0.000121668
LINC01634	0.00487278	0.0187869	1.94691	0.00197346	0.00273013
LINC01605	0.00563337	0.0988018	4.13247	3.5827e-08	9.48257e-08
AP000880.1	0.0556281	0.155887	1.48661	0.000611298	0.000897467
AC129492.4	0.0326526	0.0687884	1.07497	0.00449238	0.00594961
SSTR5-AS1	0.00984905	1.46174	7.21348	0.000309386	0.000473321
AC003102.1	0.111101	0.54041	2.28219	5.72941e-22	2.22225e-20
AL117339.3	0.00552261	0.0228912	2.05137	1.45841e-12	7.46182e-12
AC017083.1	0.0277792	0.185909	2.74252	1.08083e-20	2.86501e-19
AC004584.1	0.0218947	0.0508771	1.21644	0.00185101	0.00257016
AC008760.1	0.0701136	0.211699	1.59425	0.000269739	0.000415177
AC008982.2	0.0955615	0.20749	1.11854	6.16845e-05	0.000103659
AC012063.1	0.0498151	0.146919	1.56036	1.30866e-16	1.33266e-15
AC244090.3	0.0101362	0.0660476	2.70399	1.10406e-06	2.39767e-06
AP000842.3	0.000491987	0.0193286	5.29597	7.23715e-10	2.44404e-09
AC005329.3	0.00431795	0.0212097	2.29631	2.84055e-07	6.58922e-07
CYP1B1-AS1	0.0295044	0.0703345	1.2533	1.6339e-08	4.5267e-08
LINC02805	0.00489056	0.0340837	2.80101	4.73874e-05	8.12905e-05
ASB16-AS1	0.835192	2.62452	1.65188	2.86266e-25	3.51176e-23
BACH1-IT1	0.0794937	0.163972	1.04454	6.11366e-07	1.36766e-06
AC025682.2	0.129665	0.307053	1.2437	3.39721e-14	2.24847e-13
AC005920.4	0.45807	1.22889	1.42371	0.00037545	0.000567316
AC024560.3	0.0447711	0.19195	2.10009	1.69633e-12	8.56284e-12
LINC02516	0.00658272	0.0271271	2.04298	6.83588e-06	1.32134e-05
AP001062.1	0.104654	0.308493	1.5596	4.72179e-15	3.67909e-14
AC108134.4	0.240389	0.491472	1.03174	7.84421e-07	1.72841e-06
AC009148.1	0.00719517	0.0547902	2.92882	4.01021e-20	8.8141e-19
AC091182.1	0.0153867	0.117589	2.934	1.37186e-15	1.16531e-14
AL139287.1	0.856955	2.65659	1.63228	2.35393e-21	7.80943e-20
AC129507.1	0.260529	0.112485	-1.21171	1.49186e-14	1.04928e-13
AL157700.1	0.0189359	0.0676214	1.83636	2.8728e-07	6.65817e-07
AL391845.2	0.00327304	0.105687	5.01302	9.75379e-27	2.70796e-24
AL157392.4	0.0856472	0.278271	1.70001	1.0641e-10	4.05867e-10
AC106028.3	0.114431	0.242609	1.08415	1.01135e-10	3.88841e-10
AC104024.1	0.0151641	0.00592253	-1.35637	2.30006e-06	4.77294e-06
SLC12A9-AS1	0.108525	0.540475	2.3162	1.03849e-12	5.4238e-12
AC040160.1	0.0266314	0.0728792	1.45238	0.000130132	0.000208755
AC079921.2	0.331897	0.92837	1.48396	1.80827e-13	1.05867e-12
AC073283.1	0.00993612	0.0242873	1.28945	0.00048181	0.000717141
LINC00346	0.0788555	0.439876	2.47981	3.8793e-10	1.36422e-09
LINC01431	0.133746	0.50771	1.92451	8.89947e-18	1.08417e-16
FMR1-IT1	0.0915843	0.323831	1.82207	4.95652e-09	1.473e-08
SNHG32	9.75447	36.2081	1.89218	3.75045e-25	4.12159e-23
AC078909.2	0.0227442	0.344964	3.92288	3.74363e-17	4.13131e-16
AL592301.1	0.0111446	0.0357051	1.67979	0.000101264	0.000164713
AC114488.1	0.051489	0.320403	2.63755	8.24026e-05	0.000135728
AL157838.1	0.0605956	0.128086	1.07983	0.00044673	0.000668321
AL359313.1	0.000797623	0.121491	7.25093	7.65219e-11	3.01233e-10
CAHM	0.134912	0.462257	1.77668	9.98598e-16	8.77934e-15
LINC01863	0.45665	0.126784	-1.84872	3.97789e-15	3.13653e-14
ST8SIA6-AS1	0.0250649	2.10329	6.39084	1.87877e-10	6.86325e-10
AC093484.4	0.135326	0.463773	1.77698	9.38579e-10	3.10602e-09
BSN-DT	0.014449	0.0673761	2.22126	3.6829e-09	1.11268e-08
AC096733.3	0.124975	0.270541	1.11421	2.6745e-08	7.16579e-08
LINC01948	0.0304927	0.170714	2.48505	3.00247e-08	8.00306e-08
AC004223.2	0.0234301	0.054292	1.21238	0.0075188	0.00968539
ZFAS1	6.45919	19.5377	1.59684	1.37784e-17	1.61513e-16
LINC02038	0.0476218	0.209148	2.13483	5.14171e-05	8.77184e-05
AL021937.1	0.00877195	0.0331384	1.91753	1.56859e-07	3.75594e-07
AP000866.2	0.0469166	0.16834	1.84321	3.98951e-14	2.60454e-13
AC073342.1	0.00617957	0.0235404	1.92956	6.5142e-06	1.26425e-05
AC253536.6	0.418573	1.68576	2.00985	3.37244e-09	1.02652e-08
HCG15	0.0838055	0.262344	1.64634	1.09843e-05	2.05395e-05
AC105345.1	0.0529675	0.124078	1.22806	6.49242e-07	1.44261e-06
AL034550.2	0.00809965	0.0173563	1.09953	0.00148061	0.00208384
ZBTB40-IT1	0.0207629	0.0841513	2.01898	3.25903e-05	5.71902e-05
AC004943.2	0.120509	0.322988	1.42234	1.66909e-10	6.1699e-10
AC009120.2	0.185345	0.540115	1.54305	1.29266e-17	1.52546e-16
AL162274.1	0.0217069	0.0601156	1.46958	2.5994e-08	6.9994e-08
AC239803.1	0.016723	0.0527171	1.65644	3.66818e-05	6.39447e-05
AL158163.1	0.0588711	0.126765	1.10653	1.38928e-07	3.34785e-07
LINC01993	0.0113343	0.0569945	2.33013	0.00142733	0.00201314
LINC02615	0.110032	0.41003	1.8978	2.142e-18	3.03738e-17
AC004069.1	0.0612196	0.132123	1.10981	7.66091e-05	0.0001268
CU638689.4	0.0138645	0.0350364	1.33746	0.00294769	0.00399206
AC024361.1	0.0817895	0.594402	2.86145	1.9671e-24	1.75872e-22
AL358473.1	0.00125657	0.0147112	3.54936	2.8739e-09	8.84986e-09
AC131159.2	0.0590065	0.170296	1.5291	1.5463e-11	6.69135e-11
AC234917.1	0.0597801	0.237653	1.99112	1.69839e-10	6.26944e-10
LINC00921	0.1322	0.383989	1.53834	3.72904e-20	8.33504e-19
AC010735.2	0.395278	1.05661	1.4185	1.01878e-09	3.35251e-09
AC011481.1	0.0738722	0.350238	2.24523	4.8138e-17	5.23232e-16
AL031846.2	0.0402655	0.122259	1.60232	2.42323e-09	7.54577e-09
HCG9	0.0352055	0.184495	2.38971	4.30541e-11	1.75646e-10
LINC00299	0.0337623	0.103472	1.61576	0.000185028	0.000291408
LINC01970	0.00988453	0.127409	3.68816	6.03457e-21	1.74903e-19
AC124045.1	0.0920602	0.232465	1.33636	4.51772e-08	1.17859e-07
AC005722.3	0.00511351	0.018575	1.86097	3.24055e-05	5.69347e-05
LINC00628	0.00880761	0.105244	3.57885	5.41721e-18	6.96971e-17
AC010442.1	1.07021	4.08743	1.9333	4.52047e-24	3.4065e-22
AL450998.3	0.0405996	0.0917375	1.17605	6.79422e-08	1.71153e-07
AC053513.2	0.0370185	0.101305	1.45238	0.00398084	0.00530812
AC008667.1	0.012984	0.0549184	2.08055	1.19896e-05	2.23245e-05
AL096828.3	0.225703	0.577045	1.35426	4.79594e-10	1.66329e-09
AL135999.3	0.206054	0.646138	1.64882	0.00178338	0.00248076
AL035071.2	0.0257379	0.0539529	1.0678	0.00626071	0.00814634
AC068473.3	0.00261457	0.00883602	1.75682	0.00363835	0.00488119
LINC01942	0.689695	1.45085	1.07286	2.73649e-06	5.62549e-06
AC093462.1	0.00716614	0.0226187	1.65825	3.2926e-05	5.76834e-05
AP003032.1	0.109004	0.288358	1.40348	0.00274332	0.00372772
HOXC-AS2	0.00176558	0.0589864	5.06217	6.8263e-08	1.71715e-07
LINC02421	0.00207502	0.0167694	3.01463	6.68897e-08	1.68825e-07
LINC01449	0.00735068	0.0215017	1.5485	0.00226578	0.00311575
AL591848.4	0.174788	0.451669	1.36966	4.72158e-10	1.6403e-09
AC010491.1	0.0485753	0.161225	1.73078	6.08562e-15	4.67273e-14
AC048337.1	0.00968973	0.0777337	3.00401	7.54524e-09	2.19169e-08
CCDC144NL-AS1	0.0354662	0.173512	2.29052	0.00141405	0.00199602
AP001160.4	0.105343	0.318478	1.5961	3.55375e-09	1.07798e-08
CU633967.1	0.00443147	0.0116199	1.39074	0.000144434	0.000230527
AC092681.2	0.00986608	0.0256724	1.37967	1.01499e-05	1.90808e-05
AC098828.1	0.0994382	0.224886	1.17732	0.000246745	0.00038136
AC106897.2	0.120528	0.403119	1.74184	4.62323e-10	1.61187e-09
AL592435.1	0.0601429	0.286116	2.25013	1.60666e-24	1.51342e-22
AL162595.1	0.249471	0.77042	1.62677	1.36327e-17	1.60161e-16
AC010973.2	0.110305	0.626642	2.50615	7.06185e-26	1.12883e-23
AC007780.1	0.031121	0.0751907	1.27267	6.14556e-07	1.37364e-06
MID1IP1-AS1	0.322096	1.01015	1.649	2.55306e-09	7.91269e-09
AC011503.2	0.156545	0.632326	2.01409	9.24697e-08	2.27963e-07
AC016590.2	0.034504	0.0926749	1.42541	0.000168855	0.000267163
AC025627.1	0.418873	1.34277	1.68063	0.000140443	0.000224293
FAM242C	0.00295736	0.0305978	3.37105	1.8361e-07	4.35889e-07
AC005332.4	0.232729	0.563755	1.27642	1.77668e-11	7.59481e-11
LAPTM4A-DT	0.0220805	0.0519133	1.23333	0.00260297	0.0035489
AC010326.3	1.23889	2.95921	1.25617	4.8306e-17	5.23232e-16
AC016586.1	0.0265672	0.102292	1.94498	1.13186e-09	3.70384e-09
AC005261.2	0.0211736	0.0705183	1.73573	1.53656e-06	3.27943e-06
AL031716.1	0.0739208	0.186966	1.33873	2.54266e-08	6.86063e-08
AC040904.1	0.0439428	0.118443	1.4305	2.52841e-05	4.50739e-05
PITRM1-AS1	0.0227197	0.050015	1.13842	6.51197e-05	0.000108911
AC093627.5	0.133287	0.339046	1.34695	4.59679e-14	2.96992e-13
ALDH1L1-AS2	0.319396	0.689547	1.1103	0.00311801	0.0042076
LINC02802	0.034544	0.304076	3.13792	5.25596e-14	3.3525e-13
AP001107.4	0.0380518	0.174733	2.19912	2.16572e-11	9.10293e-11
AC119403.1	0.0813828	0.182	1.16114	7.75693e-07	1.71133e-06
DGCR10	0.0188918	0.135491	2.84236	1.71486e-08	4.72865e-08
AL354836.1	0.4877	1.49624	1.61728	2.75143e-15	2.23978e-14
PRRT3-AS1	0.442701	1.74838	1.98161	2.87261e-10	1.02802e-09
DCUN1D2-AS	0.0254897	0.09514	1.90014	1.52971e-05	2.80376e-05
AL391069.3	0.0143462	0.0680587	2.24611	3.66419e-07	8.39643e-07
AC007114.1	1.29532	2.73066	1.07594	6.19435e-11	2.4867e-10
AL021707.2	0.0525351	0.256068	2.28517	3.51111e-21	1.11573e-19
AC004156.1	0.0227111	0.0718597	1.66178	2.15493e-09	6.73415e-09
AL024507.3	0.161427	0.375713	1.21875	1.90084e-14	1.31587e-13
KLF3-AS1	0.0972035	0.239309	1.29979	6.6653e-06	1.29073e-05
LNCSRLR	0.123079	0.277579	1.17332	3.85371e-05	6.68255e-05
AC026367.1	0.0524927	0.153427	1.54737	8.61209e-08	2.13281e-07
AC013275.1	0.0988361	0.983149	3.3143	1.05069e-07	2.57666e-07
AL353764.1	0.181949	0.403834	1.15023	0.00352886	0.00474624
AC245884.11	0.0185884	0.00796714	-1.22227	1.31224e-05	2.43135e-05
AC005695.1	0.00423832	0.0158859	1.90618	0.000191847	0.000301547
AC090164.2	0.0767857	0.727029	3.2431	7.20169e-14	4.47455e-13
LINC01637	0.194869	0.759201	1.96198	5.42529e-13	2.96872e-12
AC079380.1	0.00551358	0.0636893	3.52999	9.4857e-07	2.07279e-06
LINC00265	0.106318	0.263132	1.3074	1.79085e-06	3.78475e-06
AC138956.2	0.160988	0.381615	1.24516	0.000376922	0.000569376
AC092667.1	0.0133197	0.108119	3.02099	5.32442e-12	2.45295e-11
AL441992.2	1.04832	3.2731	1.64259	1.85177e-20	4.54329e-19
CT66	0.00663426	0.0581411	3.13155	2.3337e-07	5.46151e-07
SREBF2-AS1	0.190006	0.929223	2.28998	2.5758e-26	5.6614e-24
AC109479.1	0.0442662	0.150994	1.77022	6.90488e-06	1.33223e-05
AC092490.1	0.0538881	0.711839	3.72351	9.73359e-05	0.000158814
AL049870.3	0.0657832	0.201313	1.61365	0.00715385	0.00925142
AC022098.3	0.0841139	0.31323	1.89681	7.98747e-11	3.12566e-10
AC016745.1	0.0529038	0.146325	1.46774	0.00201662	0.00278764
AC083805.2	0.0129326	0.0367839	1.50806	3.69464e-05	6.43634e-05
AL355297.2	0.0365947	0.148402	2.0198	5.78283e-10	1.98726e-09
AL133215.2	0.0176336	0.177145	3.32853	2.10349e-18	3.00702e-17
C8orf37-AS1	0.0250279	0.0974997	1.96186	6.4661e-07	1.43797e-06
GSN-AS1	0.00996389	0.021527	1.11136	4.11316e-05	7.10908e-05
AL359881.1	0.0255097	0.456018	4.15997	1.57506e-06	3.35695e-06
AL136528.1	0.0334539	0.279684	3.06355	1.09736e-05	2.05268e-05
AC078883.1	0.0742524	0.16646	1.16467	7.08434e-10	2.39552e-09
FIGNL2-DT	0.0456838	0.377422	3.04643	4.4807e-17	4.90368e-16
AC010632.1	0.0311618	0.0841595	1.43335	6.25638e-06	1.2178e-05
MDS2	0.0175494	0.0427304	1.28384	2.21634e-06	4.61556e-06
AC034102.5	0.00968513	0.0693111	2.83924	6.2695e-11	2.51304e-10
NEAT1	5.48179	12.6457	1.20593	9.87341e-09	2.81526e-08
AL139220.2	0.00524036	0.0339716	2.69659	9.90555e-13	5.18885e-12
AC005775.1	0.0480208	0.128926	1.42481	2.51302e-08	6.78413e-08
AL512413.1	0.0376754	0.226572	2.58828	1.91234e-05	3.45939e-05
AC022893.1	0.0353731	0.121828	1.78411	1.42571e-14	1.00411e-13
AC092650.1	0.00582734	0.0193173	1.72899	1.4796e-05	2.72042e-05
AC068831.2	0.0237085	0.0898584	1.92225	4.51947e-18	5.99653e-17
AC005670.1	0.011832	0.162782	3.78218	1.84225e-16	1.81982e-15
AC005261.1	1.63538	3.93295	1.26598	2.64751e-23	1.55174e-21
AC091180.3	0.0163734	0.0366038	1.16064	0.000317657	0.000485005
ZNF529-AS1	0.294109	0.914214	1.63618	1.19394e-20	3.10248e-19
DNAJB5-DT	0.0170539	0.0765226	2.16578	6.03415e-06	1.17802e-05
AC020978.4	4.69738	2.1716	-1.1131	1.64347e-15	1.37467e-14
ARRDC3-AS1	0.0268435	0.0683459	1.34828	7.77105e-10	2.60765e-09
AC092903.2	0.070172	0.198171	1.49778	1.92097e-09	6.06048e-09
LINC02340	0.10843	0.254148	1.2289	2.31013e-05	4.14347e-05
OBI1-AS1	0.00216344	0.00475037	1.13471	0.00328586	0.00442617
AC093388.1	0.28706	0.754288	1.39376	5.80559e-13	3.15716e-12
MIAT	0.0584219	0.175236	1.58472	2.59079e-05	4.6108e-05
AC011479.3	0.0216408	0.0647877	1.58197	0.000358997	0.000544169
DDN-AS1	0.0126631	0.079881	2.65723	3.01151e-12	1.45741e-11
AC073487.1	0.0623321	0.141674	1.18453	0.000161846	0.000256455
AC097717.1	0.00159486	0.00742926	2.21979	2.41097e-08	6.51529e-08
AL357078.2	0.017148	0.0663701	1.95249	2.08227e-08	5.66184e-08
AC073257.2	0.326705	0.741956	1.18334	0.00254531	0.00347477
LINC-ROR	0.00215428	0.055473	4.68651	1.19589e-06	2.58751e-06
U47924.3	0.0248652	0.185089	2.89602	4.27725e-16	3.99336e-15
MED8-AS1	0.0853635	0.334227	1.96914	2.78011e-15	2.25964e-14
AC010809.1	0.173308	0.395131	1.18899	1.07258e-11	4.77053e-11
AC104211.1	0.0188879	0.0464694	1.29882	6.1444e-09	1.80386e-08
AC100793.4	0.0890747	0.296244	1.7337	1.60544e-05	2.93237e-05
AP002992.1	0.13156	0.301548	1.19667	0.000761765	0.00110819
AL645940.1	0.0905109	0.303056	1.74342	4.85512e-14	3.11946e-13
SUGT1P4-STRA6LP	0.0557824	0.133601	1.26004	1.45242e-05	2.67418e-05
AL589765.4	0.366775	1.1612	1.66265	3.10455e-14	2.07823e-13
RORA-AS1	0.0259994	0.0542201	1.06035	4.58094e-06	9.08495e-06
AC004951.1	0.0260803	0.0707783	1.44035	7.00561e-13	3.75555e-12
AC024075.2	0.80442	2.40897	1.58239	4.93132e-21	1.478e-19
AL031673.1	0.495194	1.84338	1.89629	2.05954e-19	3.89393e-18
PEF1-AS1	0.00778014	0.0268879	1.78909	3.75588e-07	8.58417e-07
ZNF213-AS1	0.499615	1.26714	1.34269	9.14455e-21	2.49935e-19
GIHCG	0.38911	1.92502	2.30662	3.98685e-24	3.18646e-22
AC008870.2	0.0839333	0.309759	1.88383	4.24005e-18	5.64805e-17
AC136469.1	0.01184	0.0409764	1.79113	8.06413e-06	1.54068e-05
AC026771.1	0.0316332	0.0698172	1.14215	0.0020559	0.0028412
TGFB2-AS1	0.0651096	0.349643	2.42494	0.000192253	0.000302095
AC244034.2	0.0306521	0.0771446	1.33158	0.000572603	0.00084371
AC023043.4	0.252395	0.890745	1.81933	6.64511e-13	3.57333e-12
AFAP1-AS1	0.00512921	1.32343	8.01133	1.65792e-13	9.76065e-13
AC068724.2	0.0111492	0.0319473	1.51875	6.07269e-05	0.00010218
AC004951.4	0.0278835	0.063427	1.18568	1.2157e-08	3.42016e-08
NXT1-AS1	0.0109025	0.0240822	1.1433	0.00310972	0.00419857
AC090197.1	0.00916576	0.0283393	1.62848	1.34082e-12	6.89359e-12
AC068580.1	0.204722	0.892079	2.1235	2.96742e-13	1.68676e-12
RASAL2-AS1	0.0904879	0.251528	1.47492	1.17611e-14	8.46385e-14
AL133370.1	0.00763825	0.401755	5.71693	7.81155e-07	1.72266e-06
AC007298.2	1.13086	0.532698	-1.08603	1.08291e-12	5.64462e-12
MUC12-AS1	0.0614431	0.620857	3.33694	0.000339021	0.000515668
AP001062.2	0.117767	0.266948	1.18062	0.000334126	0.000508956
AC114730.2	0.00502917	0.0302544	2.58875	3.34001e-07	7.69033e-07
AP005131.6	0.0125513	0.0266331	1.08539	0.000512946	0.000761551
AL157392.3	0.123526	0.332408	1.42813	7.15662e-19	1.14398e-17
MYCNOS	0.00543746	0.0593782	3.44893	3.38034e-07	7.7798e-07
AC011468.3	0.0242134	0.068106	1.49198	0.000335829	0.000511108
CASC22	0.00939839	0.157648	4.06815	3.463e-05	6.05079e-05
AL050341.2	0.901121	2.17959	1.27427	7.24316e-16	6.50897e-15
AC005519.1	0.0583491	0.203508	1.8023	3.664e-12	1.74437e-11
AC022167.2	0.158589	0.359017	1.17876	3.46159e-16	3.27825e-15
AL353803.5	0.164643	0.395546	1.2645	0.00670267	0.00869567
TFAP2A-AS1	0.00972574	0.270033	4.79518	3.03591e-15	2.45244e-14
POC1B-AS1	0.0437141	0.0906158	1.05167	4.58988e-13	2.54057e-12
RFX3-AS1	0.0614378	0.215647	1.81147	1.1569e-08	3.26521e-08
AC109460.2	0.0758549	0.282471	1.89679	1.75967e-10	6.45946e-10
LINC01619	0.0426723	0.152184	1.83444	0.000116718	0.000188111
AL354928.1	0.0287289	0.126808	2.14207	3.34924e-13	1.88752e-12
AC073611.1	0.204749	0.733007	1.83997	1.14876e-18	1.71663e-17
AL160291.1	0.00464786	0.0271734	2.54756	1.68933e-08	4.66555e-08
AL354714.1	0.00463616	0.0243246	2.39141	8.35333e-05	0.000137442
AF131216.3	0.0293146	0.0135496	-1.11337	7.99685e-15	5.97498e-14
AL078604.2	0.0441921	0.209053	2.24201	3.33324e-09	1.01576e-08
AL645933.3	0.712656	1.56922	1.13877	1.98049e-08	5.41299e-08
AC024884.2	0.0330774	0.0949194	1.52086	5.13725e-09	1.52242e-08
AC023830.3	0.00904467	0.0260146	1.52418	5.98118e-05	0.000100801
LINC01341	0.130968	0.539349	2.042	1.07724e-13	6.50167e-13
AC092171.3	0.222339	0.84943	1.93373	4.57345e-18	6.04635e-17
LINC01703	0.124767	1.04664	3.06846	2.05382e-20	4.94699e-19
AC016888.1	2.4167	6.05821	1.32585	2.70238e-12	1.31626e-11
AL645568.1	0.208177	0.485501	1.22166	4.58988e-13	2.54057e-12
AP006621.4	0.130886	0.311844	1.25252	0.000901295	0.00129829
AC097534.1	0.0405977	0.133232	1.71447	1.98697e-07	4.69591e-07
AC006449.7	0.636535	1.28247	1.01062	1.33247e-09	4.32009e-09
AP002807.1	0.172393	0.861442	2.32105	3.64544e-18	4.89305e-17
RUSC1-AS1	0.286733	1.65477	2.52886	1.14036e-24	1.11396e-22
AC010201.2	0.0394909	0.279092	2.82115	6.8514e-22	2.58151e-20
AC091729.1	0.0103872	0.0298838	1.52456	2.80978e-05	4.97036e-05
AC025171.2	0.102256	0.471545	2.20521	2.06581e-20	4.95324e-19
AL139393.3	0.080769	0.207743	1.36293	3.60794e-09	1.09253e-08
AC016747.3	0.0216371	0.06135	1.50356	6.1119e-06	1.19188e-05
PABPC4-AS1	0.0357724	0.0792233	1.14708	0.00164639	0.00229815
LINC00896	0.0944822	0.652229	2.78726	7.72104e-11	3.03491e-10
HAO2-IT1	0.839755	0.283249	-1.56789	1.70644e-16	1.69519e-15
AC139887.2	0.213462	0.679314	1.6701	3.8591e-20	8.58935e-19
AL158070.1	0.0169978	0.0500379	1.55768	8.40762e-06	1.60109e-05
PSORS1C3	0.144938	0.911937	2.6535	1.35132e-09	4.37314e-09
AC026741.1	0.0156131	0.0448401	1.52204	0.000385263	0.000581477
AC023983.2	0.0137662	0.0748867	2.44358	4.64724e-05	7.97728e-05
AC104534.1	0.124183	0.870038	2.80861	5.87573e-11	2.36961e-10
AL162632.3	0.010415	0.0443576	2.09052	2.01329e-12	1.00098e-11
AL109614.1	0.0524621	0.172103	1.71392	2.8976e-06	5.92959e-06
AC084876.1	0.042808	0.124788	1.54353	1.49917e-08	4.17096e-08
LINC01424	0.0111374	0.0878833	2.98017	3.18437e-16	3.0541e-15
AL157904.1	0.0143138	0.0751496	2.39236	1.83993e-06	3.87914e-06
AL662844.3	0.0463936	0.210347	2.18078	8.3779e-14	5.1328e-13
AC008736.2	0.0203599	0.0693237	1.76762	1.45758e-06	3.12295e-06
AC009704.2	0.0552076	0.129733	1.23261	6.978e-05	0.0001163
AL589765.5	0.0415855	0.107253	1.36687	6.11902e-06	1.19247e-05
AC006460.1	0.0110519	0.0761036	2.78366	1.38013e-07	3.32732e-07
AC090229.1	0.130964	0.283318	1.11325	7.50965e-07	1.66024e-06
AZIN1-AS1	0.249968	0.644122	1.36559	4.10813e-12	1.93313e-11
LINC01675	0.015988	0.16118	3.33361	7.48315e-07	1.65508e-06
LINC01237	0.0469568	0.128713	1.45475	5.40684e-07	1.21781e-06
AP000593.3	0.0234597	1.49666	5.99541	1.27017e-10	4.77899e-10
AC112484.1	0.0600319	0.306539	2.35227	9.01514e-16	8.01937e-15
AL158166.1	0.0379711	0.159243	2.06826	1.59033e-05	2.9078e-05
AC100821.2	0.0462346	0.121778	1.39721	6.88568e-07	1.52613e-06
AC093673.1	3.16343	7.33399	1.21311	2.10263e-11	8.85186e-11
AC003965.1	0.11046	0.26834	1.28054	0.00111279	0.00158605
AP002907.1	0.0523617	0.161295	1.62311	4.45847e-10	1.55545e-09
CHN2-AS1	0.0917625	0.346302	1.91605	0.000209758	0.000328136
AC011773.4	0.00349663	0.0309326	3.14509	5.34261e-11	2.16288e-10
AP001628.1	0.0399788	0.207196	2.37369	1.318e-11	5.77928e-11
FAM99A	13.7985	5.52311	-1.32095	7.91157e-14	4.86972e-13
AC005586.1	0.291505	0.867054	1.5726	8.30784e-13	4.38677e-12
AL356056.1	0.00277941	0.0208376	2.90634	7.02932e-06	1.35377e-05
KCNMB2-AS1	0.0171095	0.749221	5.45252	1.25999e-14	9.0305e-14
AL118516.1	1.73965	3.55827	1.03238	2.12263e-10	7.70602e-10
LINC01151	0.419654	2.83789	2.75754	1.20335e-06	2.60258e-06
AL049869.3	0.0420409	0.103357	1.29777	0.00188148	0.00260698
ABCA9-AS1	0.00441639	0.0166905	1.91809	0.00764861	0.00984299
EMX2OS	0.00221227	0.0110686	2.32286	0.00707436	0.00915761
AC007406.3	0.115266	0.239822	1.05699	6.4507e-07	1.43533e-06
AC112206.2	2.48398	1.19277	-1.05833	3.69831e-12	1.75911e-11
AC024940.1	0.0120334	0.0268051	1.15546	0.000229682	0.000356975
AC012435.3	0.0605252	0.140399	1.21392	2.11253e-06	4.41506e-06
AC019205.1	0.0154916	0.050248	1.69758	0.00239862	0.00328898
AL390198.1	0.425944	1.27319	1.57971	0.000141565	0.000226015
AC003988.1	0.0842327	0.0266134	-1.66223	3.76065e-16	3.5424e-15
AC114956.2	0.0782235	0.181339	1.21302	1.53229e-09	4.91058e-09
BHLHE40-AS1	0.0747627	0.398529	2.41429	2.59067e-10	9.31548e-10
AC108136.1	0.0395978	0.420519	3.40868	1.48661e-08	4.13819e-08
LINC02427	0.0144814	0.063617	2.13521	4.27324e-08	1.11812e-07
AC138028.6	0.0447473	0.117088	1.38772	4.25551e-08	1.11403e-07
AL356124.1	0.00367456	0.0269893	2.87674	7.16731e-07	1.58655e-06
AC087482.1	6.58108	16.0488	1.28607	1.72644e-09	5.48614e-09
C3orf35	0.0491394	0.147549	1.58624	4.74093e-16	4.38744e-15
ATP11AUN	0.00458831	0.0134457	1.55111	0.00623802	0.00812081
AC138904.1	0.0060361	0.0535994	3.15053	1.8097e-06	3.82305e-06
AC011944.1	0.00813863	0.0732885	3.17073	1.10786e-07	2.70554e-07
DLEU2L	0.0085795	0.0251118	1.5494	0.000463872	0.000692591
AC004687.1	0.196521	0.638455	1.6999	1.52724e-06	3.26162e-06
AL021707.6	0.447574	1.21348	1.43896	5.46814e-12	2.51477e-11
LINC00623	0.739846	1.69271	1.19404	2.17452e-11	9.13263e-11
AC004233.1	0.112985	0.356541	1.65793	1.04332e-10	3.99386e-10
LINC00906	0.000185938	0.0350856	7.55991	1.4054e-10	5.24292e-10
AC063948.1	0.0743224	0.387162	2.38107	8.4132e-19	1.30237e-17
LMCD1-AS1	0.0177637	0.0424083	1.25542	2.44925e-08	6.61536e-08
OSGEPL1-AS1	0.100013	0.23261	1.21772	1.19304e-13	7.13527e-13
IPO9-AS1	0.0335125	0.105976	1.66097	3.56628e-12	1.70246e-11
LINC02043	0.00510064	0.0454615	3.15589	1.8771e-12	9.35889e-12
AC091043.1	0.793267	1.70065	1.10021	0.000395295	0.000595426
AC010536.1	0.0299662	0.110733	1.88567	5.05589e-15	3.91627e-14
AC026740.1	0.138208	1.35502	3.2934	2.29069e-19	4.2849e-18
AC012676.3	0.0386281	0.103716	1.42491	2.00739e-07	4.73567e-07
AC108751.4	0.0752682	0.397556	2.40104	1.24309e-15	1.06623e-14
DPP9-AS1	0.0327484	0.0762074	1.21851	4.83477e-09	1.43981e-08
AP000866.6	0.0466099	0.123708	1.40823	9.04543e-09	2.59319e-08
AL591043.2	0.077992	0.267311	1.77712	4.02316e-13	2.24336e-12
AC022182.2	0.0498	0.133907	1.42701	0.00122677	0.00174004
AC015849.1	0.0149002	0.0543856	1.8679	3.26098e-06	6.60333e-06
AC104109.4	0.0143386	0.0292056	1.02634	0.00746726	0.00962134
CARMN	0.0131377	0.0306592	1.22261	5.12989e-06	1.01311e-05
AC068790.7	0.0235302	0.0969943	2.04338	5.02264e-08	1.29938e-07
MYLK-AS1	0.0974086	0.699674	2.84456	7.52926e-27	2.64779e-24
JMJD1C-AS1	0.0912409	0.192274	1.07541	0.00041606	0.000625278
LINC00342	0.389269	1.13162	1.53955	2.17287e-14	1.4905e-13
AL022328.2	0.734639	2.09902	1.5146	6.20535e-17	6.61277e-16
SNHG21	0.193549	0.642201	1.73032	6.91736e-21	1.9831e-19
ZNF451-AS1	0.030764	0.0753583	1.29253	8.38575e-15	6.23904e-14
AC104113.1	0.486284	1.07023	1.13805	9.23777e-12	4.13661e-11
AC016831.4	0.011921	0.0500765	2.07063	2.44708e-06	5.0621e-06
LIX1L-AS1	0.0620825	0.175197	1.49672	3.4429e-19	6.13558e-18
AC063919.1	0.487205	1.29261	1.40768	0.000241713	0.000374239
AC092296.2	0.00581837	0.0568426	3.28829	5.42626e-12	2.49769e-11
AP005057.1	0.0215762	0.40016	4.21306	1.10237e-08	3.1163e-08
AC009065.3	0.0867674	0.263152	1.60067	0.000724713	0.00105604
AL121832.3	0.012747	0.098313	2.94722	5.9712e-20	1.27523e-18
AC079145.1	0.0562378	0.200653	1.83509	4.21354e-08	1.10414e-07
PTOV1-AS1	0.473182	1.23199	1.38052	4.83831e-23	2.64177e-21
LINC01303	0.00727772	0.0353688	2.28092	0.00520358	0.00682977
LINC02569	0.0691562	0.160091	1.21096	2.92249e-06	5.97293e-06
AC084824.6	0.330474	0.850634	1.364	1.71105e-15	1.42363e-14
AC008969.1	0.0669252	0.192678	1.52557	9.71067e-11	3.74443e-10
AC006557.1	0.00368621	0.0372018	3.33516	1.59375e-09	5.09207e-09
DANCR	4.42438	11.7866	1.4136	4.06388e-09	1.22148e-08
AC016924.1	0.216917	0.698085	1.68626	1.37378e-09	4.44038e-09
AC005899.9	0.00571832	0.0119297	1.0609	0.000586103	0.000862879
LINC02323	0.00547919	0.152603	4.79967	7.62951e-11	3.00565e-10
AL118511.1	0.0427225	0.161577	1.91916	1.72898e-12	8.70266e-12
AC073389.3	0.0637991	0.229421	1.84639	1.12749e-11	4.99791e-11
AL138828.1	0.00919143	0.327387	5.15457	4.97363e-11	2.01721e-10
AC002116.2	0.101584	0.455346	2.16429	5.13493e-19	8.59896e-18
RMST	0.00379348	0.0815424	4.42596	8.79489e-09	2.52686e-08
AL928654.2	0.307821	0.91663	1.57425	9.10844e-12	4.08563e-11
SOCAR	0.0165099	0.106568	2.69037	7.3134e-15	5.50331e-14
AC105118.1	0.00175225	1.49914	9.74072	3.37784e-13	1.90161e-12
AC139795.2	0.317006	0.7169	1.17726	4.16874e-11	1.70466e-10
AL139397.1	0.0344993	0.0749967	1.12026	8.84688e-06	1.67868e-05
AC024559.1	0.0133437	0.0463866	1.79755	0.000514653	0.00076387
LINC01126	0.0312682	0.179603	2.52204	5.52574e-16	5.06926e-15
AP006621.2	0.24696	1.60935	2.70413	1.5419e-16	1.54337e-15
AF196972.1	0.0793775	0.305011	1.94206	1.46604e-15	1.24131e-14
AL645608.8	0.0445568	0.30021	2.75226	7.45736e-09	2.16975e-08
AC004918.1	1.32569	3.48133	1.3929	2.71232e-17	3.05063e-16
AP001527.2	0.0586253	0.194664	1.73139	1.089e-10	4.1357e-10
PCAT6	0.417314	2.05274	2.29835	5.73713e-19	9.42784e-18
AC011445.1	0.0219697	0.0840345	1.93547	0.00372396	0.00499082
CHKB-DT	0.521489	1.28636	1.30259	2.62909e-16	2.54934e-15
AC104958.2	3.57454	12.1027	1.7595	3.23999e-14	2.15251e-13
HTR2A-AS1	0.135252	0.040893	-1.72572	6.82541e-18	8.61341e-17
LINC01694	0.00804952	0.108102	3.74735	0.00105297	0.00150444
AC022154.1	0.0194157	0.0874279	2.17087	2.94919e-15	2.3897e-14
LINC00315	0.0138572	0.0385588	1.47643	8.19522e-08	2.03818e-07
AC132872.1	0.521036	1.94246	1.89843	1.87286e-23	1.14876e-21
AC009902.3	0.00351572	0.0200725	2.51333	4.42333e-07	1.00357e-06
AC051619.6	0.0233557	0.0682074	1.54616	1.02558e-06	2.23182e-06
AL158163.2	0.0598123	0.129505	1.11449	6.06249e-05	0.000102041
AC012358.1	0.00881963	0.0282352	1.67871	0.00102783	0.00147154
AC009407.1	3.99109	10.4465	1.38817	3.63493e-09	1.09947e-08
AC109460.1	0.0344441	0.13936	2.01649	2.75272e-19	5.00711e-18
AC010719.1	0.187139	2.05315	3.45565	5.69269e-26	9.38405e-24
AC006157.1	0.0720948	0.217687	1.59429	0.000621812	0.000912395
LINC00954	0.0146323	0.0321529	1.13579	9.00601e-06	1.70642e-05
AP003392.5	0.131398	0.425299	1.69453	9.38073e-17	9.70262e-16
Z98884.1	0.144195	0.317344	1.13803	1.03314e-05	1.93944e-05
MAFG-DT	0.119233	1.47645	3.63028	7.98257e-25	8.25648e-23
AC116552.1	0.0382583	0.126307	1.72309	1.74966e-07	4.16304e-07
U62317.2	1.54593	3.76831	1.28544	5.74476e-16	5.26105e-15
AC019117.2	0.246056	0.899713	1.87048	0.000428647	0.000643093
AL117335.1	0.0527678	0.266389	2.33581	7.82295e-09	2.26612e-08
AL512770.1	0.0445022	0.17159	1.94702	7.40527e-17	7.79696e-16
ZNF571-AS1	0.0134209	0.0584539	2.12281	2.27912e-09	7.11382e-09
AL022328.3	0.300845	0.606935	1.01252	6.85335e-08	1.72232e-07
TRIM31-AS1	0.0165027	0.118737	2.847	1.30994e-07	3.17115e-07
AC015660.3	0.0393983	0.183452	2.2192	3.29758e-08	8.76751e-08
AC117382.2	0.00216668	0.00996146	2.20087	6.37726e-06	1.23996e-05
EFCAB6-AS1	0.00387967	0.0129706	1.74124	0.00227626	0.00312934
AC034236.3	0.00890872	0.0571402	2.68122	2.93214e-08	7.81953e-08
AC100812.1	0.0164597	0.0859342	2.3843	3.60735e-10	1.27624e-09
AP003068.2	1.11152	3.30044	1.57012	1.24494e-11	5.48628e-11
AC027348.1	0.0114798	0.0552069	2.26575	2.69358e-05	4.77922e-05
AC105206.2	0.0834122	0.228258	1.45234	3.03715e-06	6.19527e-06
AC116337.3	0.023961	0.11186	2.22293	1.42512e-09	4.59504e-09
AF165147.1	0.0902208	0.025405	-1.82835	1.28995e-20	3.30314e-19
LINC01117	0.00623813	0.0981344	3.97557	8.04613e-10	2.69653e-09
CASC8	0.00449526	0.098094	4.44769	2.32865e-07	5.45453e-07
AC092171.5	0.415698	1.57304	1.91995	1.34885e-17	1.58821e-16
AC008738.6	0.0184571	0.091019	2.30199	1.22026e-06	2.63483e-06
C1orf220	0.0703057	0.274948	1.96745	2.71804e-14	1.83346e-13
AP001029.2	0.00505417	0.0143035	1.50082	0.00102798	0.00147154
C9orf106	0.0213731	0.0741505	1.79466	0.000983008	0.0014106
AC005586.2	0.251212	0.582299	1.21285	1.09377e-06	2.3763e-06
AC072039.2	0.0733356	0.192425	1.39171	2.34394e-08	6.34066e-08
AC138393.3	0.0312801	0.13797	2.14104	8.90947e-09	2.55699e-08
AC007785.3	0.00678281	0.0488511	2.84844	8.06609e-11	3.15409e-10
AC106900.1	0.0119116	0.562295	5.56089	6.15249e-10	2.10533e-09
COA6-AS1	1.03683	3.32292	1.68028	7.33983e-18	9.13151e-17
AL135744.1	0.0203216	0.0821077	2.01451	2.55632e-11	1.06513e-10
WNT5A-AS1	0.191036	0.608341	1.67103	0.0038793	0.0051819
Z98200.2	0.0368298	0.135657	1.88102	9.59702e-09	2.74089e-08
AL139099.3	0.048541	0.128782	1.40766	8.87421e-05	0.000145513
AC092143.3	0.0160568	0.062527	1.9613	3.77838e-08	9.96546e-08
AC073130.2	0.0254297	0.0663688	1.38399	0.00244868	0.00335239
AC091729.3	1.12044	2.85103	1.34742	9.18959e-18	1.11437e-16
AC084018.2	0.0285643	0.0966251	1.75819	1.12642e-13	6.78292e-13
AC139149.1	0.016371	0.0514322	1.65153	0.00381777	0.00510747
AC008556.1	0.598515	0.237745	-1.33197	2.27214e-21	7.68305e-20
LINC02709	0.0347523	0.167682	2.27055	6.35688e-15	4.86143e-14
PYCARD-AS1	0.01659	0.0445484	1.42506	0.00020384	0.000319435
AL358472.2	0.389859	0.892932	1.1956	4.37194e-16	4.07456e-15
AC016027.2	0.00354158	0.0102587	1.53438	1.31506e-06	2.82563e-06
MANEA-DT	0.0547201	0.124948	1.19119	4.31218e-07	9.80041e-07
AC019254.1	0.0324339	0.0727962	1.16636	0.00165443	0.00230816
LINC02603	0.021061	0.0513786	1.28659	8.33596e-06	1.58859e-05
UBE2Q1-AS1	0.0495339	0.209675	2.08167	2.20736e-10	7.99712e-10
AC022150.4	0.0318196	0.168167	2.40191	0.000102026	0.000165749
SEMA3B-AS1	0.387422	1.39851	1.85192	2.62763e-08	7.05578e-08
AC131934.1	0.00901907	0.0403141	2.16024	2.64915e-08	7.10796e-08
LINC01833	0.000432281	0.201455	8.86427	7.85276e-11	3.0798e-10
AP000808.1	0.0435554	0.170984	1.97294	2.16721e-09	6.76853e-09
AL354993.1	0.00788028	0.029891	1.92339	3.3031e-08	8.77777e-08
AP001469.3	0.0677492	0.435885	2.68567	1.45074e-22	6.65449e-21
ZFHX2-AS1	0.0341125	0.122013	1.83866	1.1349e-19	2.26764e-18
AL513548.3	0.000888725	0.0057847	2.70243	6.82739e-07	1.51449e-06
AL133523.1	0.0410963	0.119672	1.542	1.65876e-06	3.52395e-06
KLHL7-DT	0.0537985	0.16104	1.58178	9.281e-09	2.65928e-08
LINC02152	0.00162656	0.0821496	5.65835	1.14983e-11	5.09265e-11
AC138956.1	0.0871553	0.247427	1.50534	6.08083e-06	1.18626e-05
FP671120.8	0.998465	0.454762	-1.1346	0.000748504	0.0010895
AC005487.1	0.0090143	0.042697	2.24385	0.000138215	0.000221135
AL121772.1	0.0158896	0.120983	2.92865	4.12003e-16	3.86024e-15
ZNF32-AS1	0.0610343	0.223177	1.87049	8.77079e-12	3.94424e-11
PRR7-AS1	0.00950496	0.105257	3.46909	9.65163e-18	1.1571e-16
APCDD1L-DT	0.00301339	0.0150347	2.31884	0.00741814	0.00956272
LINC00683	0.0403555	0.0149291	-1.43464	4.88295e-16	4.51096e-15
AL590822.2	0.00229521	0.00629249	1.45501	8.88702e-05	0.000145678
AC018690.1	0.212903	0.473775	1.15401	1.07902e-10	4.10156e-10
AC092614.1	0.0605589	0.168805	1.47895	2.91076e-09	8.95292e-09
AC114730.3	0.101313	0.298498	1.5589	1.77392e-10	6.50272e-10
C9orf163	0.0300801	0.128422	2.09401	7.0754e-19	1.13443e-17
AC068987.3	0.268475	1.60506	2.57977	5.60118e-14	3.55979e-13
LINC01419	0.00154552	8.87265	12.4871	3.52723e-13	1.97728e-12
AC006504.5	0.142122	0.376579	1.40582	1.82055e-19	3.4795e-18
SBF2-AS1	0.233662	0.755556	1.69312	3.37967e-22	1.44941e-20
ARHGAP5-AS1	0.443275	0.929614	1.06843	8.25035e-11	3.20948e-10
LINC01786	0.300857	0.910318	1.59729	8.37767e-14	5.1328e-13
MIR4453HG	0.201287	0.509257	1.33914	9.03415e-16	8.02275e-15
AC011603.3	0.016507	0.0486663	1.55985	7.64672e-09	2.21873e-08
AC069224.2	0.0714373	0.288808	2.01536	1.20029e-18	1.78354e-17
AC106782.5	0.191692	0.542518	1.50088	5.70729e-14	3.61416e-13
LINC02685	0.00364392	0.0771887	4.40483	8.07794e-18	9.97919e-17
AC006305.2	0.00756822	0.126657	4.06483	0.000235205	0.000365021
SNHG9	3.26092	9.52841	1.54696	1.33206e-10	4.99405e-10
AL359878.2	0.0265531	0.137337	2.37076	2.8168e-10	1.00873e-09
AC092301.1	0.0331179	0.111327	1.74912	5.25988e-09	1.55701e-08
LINC00222	0.0205258	0.06794	1.72682	0.000975401	0.00140083
Z97192.2	0.0206931	0.187712	3.18129	4.05513e-05	7.01567e-05
AL451074.6	0.0201767	0.257605	3.6744	5.44174e-07	1.22515e-06
DNAH17-AS1	0.00237924	0.00839327	1.81873	6.02497e-05	0.000101474
AL096865.1	0.0293285	0.0764963	1.38309	0.00115608	0.00164464
AP001469.2	0.0357831	0.1445	2.01372	1.49592e-07	3.5917e-07
AL592211.1	0.0241332	0.16914	2.80913	1.01861e-13	6.16897e-13
AL683813.2	0.0755353	0.208366	1.4639	7.46434e-15	5.59295e-14
AC080013.3	0.0350603	0.175495	2.32351	5.20381e-14	3.32326e-13
AC004540.2	1.7493	0.567111	-1.62507	8.07708e-20	1.68406e-18
AL117328.3	0.00434304	0.0180887	2.05831	4.30033e-08	1.12465e-07
LINC00637	0.00798932	0.0242205	1.60009	4.38369e-06	8.71616e-06
AL139123.1	0.041766	0.25048	2.5843	1.6476e-17	1.91013e-16
AL133396.1	0.0137089	0.0635935	2.21376	1.69348e-05	3.08783e-05
AP005262.1	0.0579496	0.799028	3.78538	0.000252931	0.000390463
DGUOK-AS1	0.113086	0.41285	1.8682	6.22761e-16	5.65416e-15
AC097505.1	0.0291475	0.0772135	1.40548	1.5262e-05	2.79954e-05
MIR155HG	0.174697	0.364423	1.06076	0.000382606	0.000577632
LINC02099	0.00220313	0.0115293	2.38767	3.85812e-09	1.16361e-08
NRSN2-AS1	0.361432	0.952883	1.39857	4.2534e-12	1.99614e-11
AC026356.1	0.0689112	0.240153	1.80114	2.38649e-09	7.44014e-09
AL591368.1	0.0227007	0.0521364	1.19955	5.65042e-05	9.56854e-05
CEROX1	0.0421708	0.141055	1.74194	2.53075e-06	5.22903e-06
AC008735.2	0.370896	1.54677	2.06017	6.95639e-16	6.28338e-15
AC024940.6	0.0310275	0.0791062	1.35024	0.000601005	0.0008826
AC010333.1	0.00386331	0.189331	5.61492	3.15671e-09	9.66433e-09
C22orf24	0.0129139	0.0318885	1.30411	3.66913e-07	8.40412e-07
DLEU2	0.182354	0.487094	1.41746	6.22761e-16	5.65416e-15
HOXD-AS2	0.00558206	0.179151	5.00424	4.94203e-15	3.83935e-14
AC007497.1	0.0206753	0.0773739	1.90394	6.1283e-06	1.19375e-05
AC073188.6	0.00474272	0.0105421	1.15238	0.00020071	0.000314915
RBMS3-AS3	0.147768	0.0725237	-1.02681	4.32261e-09	1.29335e-08
ZNF649-AS1	0.0154572	0.0546476	1.82188	9.74274e-06	1.83743e-05
MACORIS	0.0829899	0.242905	1.54939	1.61368e-08	4.47536e-08
LINC02544	0.0437282	0.204057	2.22234	0.00443229	0.00587741
SLX1A-SULT1A3	0.00405221	0.0117928	1.54112	2.82834e-07	6.56378e-07
HCG22	0.00325593	0.0131281	2.01152	3.62562e-06	7.283e-06
LINC01119	0.0595523	0.177718	1.57736	9.51579e-05	0.000155357
AL137186.2	0.124567	0.432041	1.79425	9.48893e-18	1.14018e-16
AC243919.2	0.0261011	0.0526338	1.01188	0.00162158	0.00226831
AC137630.3	0.0806897	0.359375	2.15503	2.44879e-14	1.66891e-13
AC080013.5	0.0389743	0.126796	1.70191	1.72355e-10	6.34898e-10
AL137230.2	0.0665423	0.263778	1.98698	3.66194e-12	1.74437e-11
AC048344.4	0.0202534	0.094735	2.22573	7.30025e-06	1.40287e-05
AC083862.1	0.723508	1.54333	1.09296	1.79415e-10	6.57232e-10
AC010327.5	0.091354	0.31649	1.79262	2.37268e-15	1.94649e-14
HAGLROS	0.00351528	0.209587	5.89776	4.11591e-26	8.04126e-24
VAC14-AS1	0.0503052	0.290572	2.53012	1.75828e-10	6.45886e-10
LINC02848	0.015092	0.0577631	1.93637	4.55495e-06	9.03964e-06
ZFX-AS1	0.0205058	0.0454496	1.14823	0.0016141	0.00225846
TMCC1-AS1	0.0564185	0.273121	2.2753	3.72089e-22	1.55775e-20
AC107419.1	0.0015213	0.0754492	5.63213	5.89569e-10	2.02078e-09
MIR600HG	0.0952409	0.418571	2.13582	1.85443e-17	2.12194e-16
LINC02202	0.00744084	0.0791717	3.41145	9.65822e-24	6.53168e-22
AC007687.1	0.00773259	0.106692	3.78636	3.02575e-10	1.08209e-09
AC009065.5	0.169893	0.610909	1.84633	5.94459e-21	1.73247e-19
AC087301.1	0.0463157	0.0951045	1.03801	0.000372954	0.000564029
AL161669.3	0.361577	1.43396	1.98763	5.15516e-15	3.98731e-14
AC073569.3	0.0197527	0.0418827	1.0843	0.000257716	0.0003975
AC007998.3	0.0531111	0.218729	2.04206	7.5109e-13	4.00607e-12
GORAB-AS1	0.0230939	0.0577723	1.32287	1.01321e-06	2.20672e-06
AC133644.1	0.0479839	0.407608	3.08656	3.35839e-09	1.02284e-08
YEATS2-AS1	0.024646	0.086496	1.81128	6.75012e-14	4.21316e-13
LINC02292	0.0523496	0.155915	1.57451	4.05262e-07	9.23437e-07
AC015819.2	0.0440076	0.11153	1.34161	5.40153e-07	1.21713e-06
CARNMT1-AS1	0.0126231	0.0322309	1.35237	0.000438713	0.000656887
AC073320.2	0.00510261	0.0120476	1.23944	0.00165156	0.00230475
AC010463.3	0.0315906	0.148998	2.23772	1.4243e-12	7.30856e-12
AC023794.2	0.00345093	0.0418745	3.60101	2.61134e-14	1.77282e-13
AC099778.1	0.069633	0.272557	1.96871	6.3351e-23	3.30868e-21
AC000068.1	0.0727646	0.17267	1.24671	4.15537e-09	1.24614e-08
AC010359.2	0.170003	0.431349	1.34329	5.4745e-13	2.99254e-12
AL031432.3	0.102176	0.276282	1.43509	6.93003e-11	2.74856e-10
AL138921.1	0.0468044	0.122666	1.39002	2.38467e-10	8.60994e-10
AC021851.1	0.111336	0.30654	1.46116	1.59327e-12	8.0968e-12
AC068790.9	0.0140858	0.0311114	1.1432	3.85463e-06	7.72537e-06
LINC01353	0.0313585	0.154673	2.30229	3.26756e-09	9.98054e-09
AC004253.2	0.0102743	0.0971098	3.24058	2.22462e-06	4.62915e-06
AL391427.1	0.333896	1.4187	2.0871	1.3899e-11	6.08948e-11
AC128709.1	0.0346271	0.124747	1.84903	2.89016e-05	5.10569e-05
AC004471.1	0.0690755	0.175807	1.34775	3.73116e-08	9.84585e-08
LINC02851	0.0736957	0.153825	1.06164	0.000567545	0.000837192
MIR3142HG	0.0725924	0.202787	1.48208	8.3578e-05	0.000137472
AC118758.3	0.000582657	0.00205256	1.8167	5.22403e-06	1.03054e-05
AL356481.1	0.129433	0.281037	1.11855	6.45168e-15	4.91091e-14
AC010327.6	0.123632	0.321918	1.38064	2.60504e-19	4.75488e-18
AC127024.5	0.187299	0.878004	2.22889	9.46863e-21	2.56139e-19
AL450263.1	0.0217125	0.127004	2.54827	2.23718e-06	4.65344e-06
LINC00294	0.862224	1.87437	1.12027	2.8415e-18	3.90337e-17
AC004477.1	0.0197382	0.218713	3.46997	8.80099e-28	6.63218e-25
AD000671.3	0.0127869	0.0299541	1.22809	4.34459e-08	1.13454e-07
AC092168.2	0.0145668	0.0302897	1.05615	0.00616864	0.00803248
AL355810.1	0.00458342	0.047043	3.35948	3.93386e-08	1.03587e-07
TBC1D8-AS1	0.100696	0.21473	1.09252	4.83668e-09	1.43981e-08
AC245060.5	0.0562637	0.210545	1.90385	5.41374e-15	4.17507e-14
AC002310.2	0.00625804	0.0170601	1.44684	0.000283918	0.000436256
AC010809.2	0.105346	0.38156	1.85678	1.84313e-15	1.53111e-14
AL138831.1	0.0428236	0.126862	1.56679	9.01048e-05	0.000147472
AC007743.1	0.0113339	0.0508341	2.16515	2.25964e-10	8.1753e-10
LINC00677	0.019778	0.0681489	1.78479	3.99729e-05	6.9247e-05
AC099791.2	0.014424	0.116169	3.00969	1.19363e-09	3.89387e-09
AC021660.2	0.0331222	0.0156704	-1.07976	6.81525e-05	0.000113731
AC011476.3	0.0787609	0.212551	1.43225	5.13242e-08	1.32512e-07
NDUFV2-AS1	0.314925	0.759895	1.27079	3.25638e-19	5.8626e-18
AC004253.1	0.100915	0.371688	1.88095	7.48419e-14	4.6337e-13
AC026368.1	0.0291219	0.204193	2.80975	7.08504e-09	2.06598e-08
AC005264.1	0.00484248	0.0304173	2.65107	5.61104e-18	7.20152e-17
TEX41	0.00975445	0.163242	4.06481	1.53738e-11	6.65821e-11
AL662791.1	0.127445	0.421657	1.72619	6.04172e-06	1.17906e-05
AC006042.1	0.156822	0.648316	2.04756	4.46808e-09	1.3346e-08
AC244100.2	0.0184378	0.0539512	1.54899	2.27585e-10	8.2283e-10
AC026412.3	0.056067	0.12546	1.16201	1.89246e-05	3.42577e-05
NRIR	0.105269	0.236795	1.16956	3.60129e-05	6.27994e-05
AC026369.3	0.501004	0.127119	-1.97865	2.65164e-14	1.79556e-13
LINC01876	0.0258721	0.171911	2.73219	3.55967e-08	9.43582e-08
PPP1R14B-AS1	0.292719	1.2141	2.0523	1.38522e-14	9.82013e-14
AC106037.2	0.0634076	0.206966	1.70667	6.35927e-06	1.23691e-05
SNAP47-AS1	0.00283466	0.013943	2.29829	1.23784e-05	2.3024e-05
AC068790.3	0.0238463	0.109344	2.19703	2.41273e-10	8.7053e-10
AC100803.3	0.0953307	0.294842	1.62893	0.0002842	0.000436562
AC008758.4	0.0451266	0.0956919	1.08442	1.02376e-08	2.90495e-08
AC243772.2	0.00611945	0.0291036	2.24973	1.6686e-06	3.54146e-06
LAMC1-AS1	0.0524535	0.176943	1.75418	5.26322e-06	1.03789e-05
AL591848.3	0.0305855	0.0963369	1.65524	1.10347e-16	1.13245e-15
AC091153.4	0.0219827	0.069324	1.65698	3.54278e-07	8.13945e-07
AC073389.1	0.140456	0.398828	1.50565	2.01334e-12	1.00098e-11
AC145285.6	0.0553195	0.21545	1.96149	8.17601e-20	1.69142e-18
AC079922.2	0.431565	0.885701	1.03724	4.71626e-13	2.60506e-12
AC009292.1	0.00145999	0.0212216	3.8615	8.56478e-08	2.12316e-07
SNHG7	1.41228	6.60958	2.22654	1.87043e-24	1.70113e-22
CDKN2A-DT	0.00100483	0.0796263	6.30822	4.46779e-15	3.49667e-14
AC027130.1	0.0105284	0.0510598	2.2779	0.00240217	0.00329214
AC008050.1	0.0626803	0.159691	1.3492	1.92682e-07	4.55579e-07
AP000873.2	0.111756	0.36177	1.69472	1.26936e-22	6.08716e-21
AC025287.3	0.0473277	0.165867	1.80927	4.7758e-11	1.94086e-10
AC010524.1	0.0119598	0.0657077	2.45787	7.15915e-06	1.37726e-05
AC022400.1	0.0843539	0.266964	1.66212	4.07705e-12	1.92022e-11
AC120042.2	0.0171263	0.0641587	1.90543	1.29782e-05	2.40717e-05
AC106786.1	0.0173556	0.0940093	2.4374	0.000403904	0.000607872
STK24-AS1	0.042333	0.240711	2.50745	9.96144e-20	2.02883e-18
AC007099.1	0.0132025	0.612756	5.53643	1.01641e-07	2.49957e-07
AC004707.2	0.137864	0.385853	1.48481	3.52155e-07	8.09773e-07
LINC00665	0.119604	1.40547	3.55471	1.61628e-10	5.99992e-10
AC005363.2	0.0265708	0.164477	2.62997	7.22087e-10	2.44011e-09
AC092295.2	0.254915	0.579011	1.18357	1.79173e-11	7.64057e-11
RNF144A-AS1	0.00952899	0.12561	3.72048	6.42433e-09	1.88268e-08
AL513327.2	0.0108427	0.0990128	3.19089	3.57687e-13	2.00297e-12
TMSB15B-AS1	0.00581141	0.0229474	1.98137	1.55976e-05	2.85487e-05
AC022098.1	0.146951	0.305138	1.05413	1.58029e-15	1.32739e-14
AL139246.3	0.0868435	0.382648	2.13953	8.12581e-14	4.99577e-13
AC012676.1	0.072657	0.30457	2.0676	3.01339e-17	3.37487e-16
AC016747.4	0.00557196	0.0189046	1.76248	5.08274e-05	8.67404e-05
AL117350.1	0.0182466	0.0957758	2.39203	4.60494e-11	1.87431e-10
MIS18A-AS1	0.0233546	0.123162	2.39877	1.97259e-15	1.63607e-14
AC009159.2	0.0137226	0.0364812	1.4106	0.000493484	0.000733483
AL121748.1	0.0526342	0.112247	1.0926	1.72974e-05	3.14633e-05
ST6GAL2-IT1	0.0475329	0.0135057	-1.81536	1.15158e-13	6.9108e-13
BX005266.2	0.00551998	0.0131464	1.25194	0.00148175	0.00208489
AC092794.2	0.0130455	0.0573252	2.13561	1.56395e-08	4.3443e-08
LINC01270	0.629099	1.42477	1.17937	2.58662e-13	1.48632e-12
HCG20	0.0224534	0.138905	2.62909	2.14316e-13	1.24096e-12
AC018766.1	0.0370514	0.123318	1.73478	5.85595e-08	1.49879e-07
AL353801.3	0.0448274	0.237765	2.40709	1.3553e-15	1.1531e-14
AL031714.1	0.101252	0.231599	1.19368	7.64497e-08	1.90492e-07
AL133520.1	0.545992	1.25653	1.20249	0.000171959	0.000271826
AL162171.1	0.104913	0.218647	1.05941	1.35284e-06	2.90563e-06
IDI2-AS1	0.0251196	0.0755295	1.58822	1.66902e-06	3.54146e-06
FAM13A-AS1	0.079152	0.167322	1.07993	9.45301e-09	2.70123e-08
LINC02487	0.0751331	0.326348	2.11889	6.80645e-08	1.71302e-07
AC016394.2	0.13097	0.719759	2.45828	1.08506e-25	1.54694e-23
LINC02671	0.0779225	0.0346842	-1.16776	2.11966e-13	1.2287e-12
AL355297.3	0.157801	0.379796	1.26712	9.47522e-07	2.07135e-06
AC027279.2	0.0331622	0.156563	2.23913	6.19309e-08	1.57591e-07
AC009032.1	0.0345498	0.0693773	1.00579	0.000461566	0.000689343
LINC01121	0.00136128	0.0542257	5.31594	2.41731e-13	1.39206e-12
LMNTD2-AS1	0.195997	0.824573	2.07282	7.6309e-14	4.70795e-13
AC090517.2	0.152264	0.406699	1.41738	5.01508e-12	2.31854e-11
SH3PXD2A-AS1	0.0106987	0.0351344	1.71545	7.95843e-11	3.11893e-10
AC026367.3	0.170404	0.491077	1.52699	2.93894e-13	1.67781e-12
LUCAT1	0.0211228	0.578824	4.77625	1.11988e-08	3.16411e-08
AL365181.2	0.0448723	0.872083	4.28057	2.53206e-16	2.46432e-15
AL023653.1	0.100041	0.201828	1.01254	2.45204e-05	4.38162e-05
LINC00638	0.147381	0.428887	1.54104	3.96774e-12	1.87375e-11
NUP50-DT	1.82318	4.17329	1.19473	2.47551e-12	1.21473e-11
AC010271.1	0.0438544	0.126284	1.52588	3.43465e-07	7.90135e-07
AC002347.1	0.0170219	0.0442979	1.37985	0.000412268	0.00061993
AC107375.1	0.162585	0.732007	2.17066	9.90709e-26	1.45166e-23
AC004771.4	0.0180541	0.054895	1.60435	0.000107602	0.000174163
AC156455.1	0.0865041	0.333726	1.94782	7.38762e-05	0.000122469
AC009955.3	0.0096631	0.0606517	2.64999	1.53267e-07	3.67493e-07
AC092747.1	0.0557221	0.0278429	-1.00094	6.4728e-07	1.43885e-06
AC010967.1	0.0208581	0.12041	2.52928	0.000228811	0.000355727
AP000695.2	0.0351637	0.191275	2.44349	1.9646e-10	7.16191e-10
SLC16A1-AS1	0.0932945	0.286343	1.61788	3.24359e-17	3.60209e-16
AL356056.2	0.0875822	0.320232	1.87041	3.92067e-08	1.03304e-07
LINC00862	0.0579747	0.303941	2.3903	4.97072e-12	2.30207e-11
HYI-AS1	0.114346	0.483018	2.07868	1.2586e-17	1.48859e-16
[truncated: 1,263 more rows]
