# Supplementary material for: From Single-Cell and Bulk Transcriptomic Integration to Functional Verification: Triaptosis-Associated lncRNA Signature Predicts Survival and Guides Therapy in Hepatocellular Carcinoma
Source: Pharmaceuticals (Basel). 2025 Nov 7;18(11):1691. doi: 10.3390/ph18111691 (PMC12655504; doi:10.3390/ph18111691)
Supplement: Supplementary file 1 [file pharmaceuticals-18-01691-s001.zip › supplemental Table S3.xlsx]

## Sheet: Sheet1
Table S3：Correlation between Triaptosis-related genes and lncRNAs
Triaptosis	lncRNA	cor	pvalue	Regulation
KXD1	TMEM147-AS1	0.336786	2.26719e-11	postive
KXD1	LINC01607	0.316089	4.01488e-10	postive
PIK3R4	AL844908.2	-0.341785	1.09561e-11	negative
ELMO2	AL844908.2	-0.313197	5.89648e-10	negative
NCKAP1	AL844908.2	-0.404104	4.00026e-16	negative
ELMO2	AC239800.2	-0.308681	1.06592e-09	negative
NCKAP1	AC239800.2	-0.345973	5.89834e-12	negative
WDR91	AC026356.2	0.312855	6.16955e-10	postive
ATP13A2	AC026356.2	0.363219	4.17078e-13	postive
FYCO1	AL162727.1	0.346288	5.62813e-12	postive
PIK3R4	AC012464.1	0.393713	2.56724e-15	postive
FYCO1	AC012464.1	0.381669	2.04341e-14	postive
PIK3R4	GAS5	-0.40905	1.61342e-16	negative
MTM1	GAS5	-0.40929	1.54335e-16	negative
KXD1	GAS5	0.365383	2.95735e-13	postive
FYCO1	GAS5	-0.334216	3.27802e-11	negative
WDR91	AC004923.4	0.369509	1.5243e-13	postive
NCKAP1	AC234775.3	0.319765	2.44794e-10	postive
WDR91	MCCC1-AS1	0.584586	1.17264e-35	postive
RAB9A	MCCC1-AS1	0.375071	6.143e-14	postive
SH3GL3	AL160006.1	0.400947	7.08542e-16	postive
ACTN2	AL160006.1	0.412429	8.60122e-17	postive
ATP13A2	LINC01605	0.336107	2.49996e-11	postive
NCKAP1	AL117332.1	-0.415333	4.98084e-17	negative
KXD1	AC011477.3	0.317858	3.16704e-10	postive
WDR91	AC009061.2	0.412053	9.22771e-17	postive
SH3GL3	AC007493.1	0.41744	3.33925e-17	postive
NCKAP1	AL031670.1	0.330482	5.56786e-11	postive
NCKAP1	WDFY3-AS2	0.406658	2.50787e-16	postive
WDR91	WDFY3-AS2	0.390465	4.53009e-15	postive
KXD1	AC079145.1	0.342801	9.43595e-12	postive
WDR91	AC016866.1	0.392654	3.0917e-15	postive
RAB9A	AC016866.1	0.323657	1.43942e-10	postive
NCKAP1	FBXL19-AS1	0.430372	2.69795e-18	postive
NCKAP1	LINC01702	-0.312617	6.36659e-10	negative
KXD1	MYLK-AS1	0.351196	2.68925e-12	postive
PIK3R4	HPN-AS1	0.312314	6.62613e-10	postive
MTM1	HPN-AS1	0.334912	2.96743e-11	postive
PIK3R4	AC130343.2	-0.313961	5.32937e-10	negative
NCKAP1	AC130343.2	-0.323957	1.38114e-10	negative
WDR91	AC007038.1	0.321582	1.91242e-10	postive
WDR91	AL357079.1	0.440463	3.51001e-19	postive
PIK3R4	AP001505.1	-0.436513	7.86245e-19	negative
MTM1	AP001505.1	-0.442545	2.28472e-19	negative
NCKAP1	AP001505.1	-0.330788	5.33284e-11	negative
KXD1	AP001505.1	0.373005	8.62794e-14	postive
FYCO1	AP001505.1	-0.346075	5.80903e-12	negative
MTM1	AL121890.5	-0.304796	1.75982e-09	negative
MTM1	AC078778.1	-0.362822	4.44166e-13	negative
WDR91	AC078778.1	0.30995	9.03454e-10	postive
FYCO1	AC078778.1	-0.324911	1.21103e-10	negative
ACTN2	AC113404.1	0.451201	3.71314e-20	postive
KXD1	AL589765.4	0.407909	1.99206e-16	postive
WDR91	MRPS30-DT	0.662706	1.18789e-48	postive
PIK3R4	AC090912.2	-0.305264	1.65742e-09	negative
NCKAP1	AC090912.2	-0.309354	9.76571e-10	negative
PIK3R4	AC005034.5	0.421835	1.4376e-17	postive
MTM1	AC005034.5	0.314389	5.03488e-10	postive
NCKAP1	AC005034.5	0.35366	1.84748e-12	postive
FYCO1	AC005034.5	0.371411	1.11936e-13	postive
SH3GL3	GCC2-AS1	0.305628	1.58177e-09	postive
ACTN2	GCC2-AS1	0.300053	3.2136e-09	postive
PIK3R4	LINC01058	0.424575	8.44588e-18	postive
FYCO1	LINC01058	0.350394	3.03699e-12	postive
KXD1	AC132872.2	0.308351	1.11261e-09	postive
FYCO1	AC005154.4	0.302155	2.46419e-09	postive
PIK3R4	SNHG3	-0.357333	1.04892e-12	negative
KXD1	SNHG3	0.377141	4.36098e-14	postive
SCARB2	SNHG3	-0.307489	1.24425e-09	negative
ATP13A2	SNHG3	0.356519	1.18994e-12	postive
PIK3R4	AC009088.1	-0.31595	4.09003e-10	negative
ELMO2	ENTPD3-AS1	-0.397055	1.42205e-15	negative
NCKAP1	ENTPD3-AS1	-0.458924	7.02334e-21	negative
SH3GL3	AC005165.1	0.339244	1.58811e-11	postive
ACTN2	AC005165.1	0.56432	7.79989e-33	postive
ATP13A2	PRKCQ-AS1	0.499748	5.04328e-25	postive
ACTN2	AL138749.1	0.443064	2.05195e-19	postive
PIK3R4	AP001062.1	-0.339793	1.46622e-11	negative
WDR91	AL662797.1	0.355107	1.47943e-12	postive
WDR91	AC026368.1	0.420679	1.79632e-17	postive
KXD1	LINC01703	0.34257	9.76301e-12	postive
PIK3R4	PRR34-AS1	-0.398291	1.14083e-15	negative
MTM1	PRR34-AS1	-0.416485	4.00427e-17	negative
PIK3R4	AC020594.1	-0.340109	1.40015e-11	negative
PIK3R4	LINC00339	0.342278	1.01918e-11	postive
MTM1	LINC00339	0.301436	2.69922e-09	postive
FYCO1	LINC00339	0.315333	4.44069e-10	postive
NCKAP1	AC147651.1	0.346499	5.45382e-12	postive
WDR91	AC147651.1	0.708684	2.57949e-58	postive
RAB9A	AC147651.1	0.349754	3.34561e-12	postive
ATP13A2	AC020658.5	0.325529	1.11183e-10	postive
ATP13A2	MANCR	0.451773	3.28719e-20	postive
PIK3R4	AC040977.1	-0.354545	1.61292e-12	negative
MTM1	AC040977.1	-0.317045	3.53221e-10	negative
PIK3R4	LINC01943	-0.321324	1.9807e-10	negative
ATP13A2	LINC01943	0.352238	2.29538e-12	postive
WDR91	AC092118.2	0.447211	8.63589e-20	postive
WDR91	AC009120.2	0.646673	1.13233e-45	postive
NCKAP1	RALY-AS1	-0.304248	1.88785e-09	negative
WDR91	AC023302.1	0.38482	1.19739e-14	postive
KXD1	AL162411.1	0.322153	1.76877e-10	postive
WDR91	LINC00992	0.365456	2.92293e-13	postive
WDR91	AL031846.2	0.340324	1.35702e-11	postive
PIK3R4	AC245060.2	0.315482	4.35326e-10	postive
NCKAP1	AC245060.2	0.429397	3.27411e-18	postive
MTM1	ERICD	-0.309914	9.07725e-10	negative
PIK3R4	AP003419.3	-0.344919	6.89949e-12	negative
WDR91	AL356356.1	0.395103	2.00945e-15	postive
PIK3R4	AC092171.5	-0.319011	2.71086e-10	negative
MTM1	AC092171.5	-0.300649	2.98147e-09	negative
NCKAP1	AC092171.5	-0.327278	8.72217e-11	negative
PIK3R4	AC104986.2	-0.300263	3.12991e-09	negative
NCKAP1	AC104986.2	-0.300565	3.01318e-09	negative
NCKAP1	AL031600.1	0.30544	1.62044e-09	postive
WDR91	AL139349.1	0.358515	8.73004e-13	postive
NCKAP1	AC020765.2	-0.309426	9.67477e-10	negative
MTM1	AC025162.2	-0.31308	5.98828e-10	negative
PIK3R4	AC125494.2	-0.309359	9.7588e-10	negative
NCKAP1	AL163051.1	-0.394028	2.42885e-15	negative
PIK3R4	LINC00261	0.376504	4.84784e-14	postive
MTM1	LINC00261	0.36562	2.84744e-13	postive
ATP13A2	LINC00261	-0.389125	5.71508e-15	negative
NCKAP1	FAM83C-AS1	-0.310188	8.75823e-10	negative
NCKAP1	AL590094.1	-0.341997	1.06209e-11	negative
SH3GL3	AC008708.1	0.589501	2.2612e-36	postive
WDR91	AL121929.2	0.323679	1.43506e-10	postive
NCKAP1	AC091185.1	0.361838	5.18724e-13	postive
WDR91	AC091185.1	0.475488	1.70553e-22	postive
NCKAP1	LINC01485	-0.312862	6.16368e-10	negative
KXD1	AC011921.1	0.300081	3.20242e-09	postive
PIK3R4	LINC01018	0.376693	4.69758e-14	postive
MTM1	AC017083.1	-0.3482	4.22747e-12	negative
NCKAP1	SCOC-AS1	-0.321439	1.94983e-10	negative
ATP13A2	SEPT4-AS1	0.381589	2.07145e-14	postive
ELMO2	AC027575.2	-0.339779	1.4692e-11	negative
NCKAP1	AC027575.2	-0.342359	1.00699e-11	negative
PIK3R4	AC007878.1	0.340111	1.39984e-11	postive
PIK3R4	AC099508.2	0.435141	1.03789e-18	postive
MTM1	AC099508.2	0.32454	1.27471e-10	postive
MTM1	ARHGAP27P1-BPTFP1-KPNA2P3	-0.301228	2.77126e-09	negative
ATP13A2	AC080038.1	0.594326	4.37003e-37	postive
MTM1	AC103740.1	0.338405	1.7941e-11	postive
FYCO1	AC103740.1	0.336596	2.33002e-11	postive
SH3GL3	AP000593.3	0.306878	1.3464e-09	postive
ACTN2	AP000593.3	0.323215	1.52942e-10	postive
MTM1	AC007262.2	0.341157	1.20137e-11	postive
FYCO1	AC007262.2	0.371498	1.10348e-13	postive
PIK3R4	PCAT6	-0.336179	2.47425e-11	negative
ACTN2	PCAT6	0.385988	9.80801e-15	postive
PIK3R4	AP004609.3	-0.304358	1.86136e-09	negative
ELMO2	AP004609.3	-0.374886	6.3333e-14	negative
NCKAP1	AP004609.3	-0.424763	8.14246e-18	negative
SH3GL3	AC010501.1	0.428216	4.1349e-18	postive
ACTN2	C17orf82	0.32848	7.37494e-11	postive
NCKAP1	AC026412.3	0.373302	8.21791e-14	postive
WDR91	LENG8-AS1	0.420918	1.71576e-17	postive
ELMO2	AC004241.2	-0.302375	2.39644e-09	negative
NCKAP1	AC004241.2	-0.355752	1.33951e-12	negative
WDR91	CTBP1-AS	0.310399	8.52009e-10	postive
MTM1	AC012676.4	-0.317477	3.33336e-10	negative
PIK3R4	AC106820.5	0.384803	1.20087e-14	postive
MTM1	AL158071.2	-0.308158	1.14094e-09	negative
PIK3R4	AC132192.2	-0.306657	1.3855e-09	negative
MTM1	AC132192.2	-0.343794	8.15025e-12	negative
PIK3R4	AC009407.1	-0.368036	1.93326e-13	negative
NCKAP1	AC009407.1	-0.364771	3.26009e-13	negative
WDR91	LINC01948	0.471279	4.47252e-22	postive
MTM1	AC099778.1	-0.352139	2.33041e-12	negative
ELMO2	HAND2-AS1	0.364553	3.37552e-13	postive
ACTN2	LINC00844	0.584062	1.39539e-35	postive
WDR91	AC004148.2	0.311975	6.92826e-10	postive
MTM1	SNHG1	-0.318527	2.89399e-10	negative
WDR91	SNHG1	0.320134	2.32877e-10	postive
FYCO1	SNHG1	-0.313059	6.005e-10	negative
PIK3R4	ZNF529-AS1	-0.310295	8.63718e-10	negative
MTM1	ZNF529-AS1	-0.366779	2.36578e-13	negative
KXD1	ZNF529-AS1	0.382838	1.67709e-14	postive
SCARB2	ZNF529-AS1	-0.318212	3.01953e-10	negative
NCKAP1	AL031963.3	-0.364158	3.59383e-13	negative
SH3GL3	MGC32805	0.409562	1.46745e-16	postive
ACTN2	AP005271.1	0.40895	1.64354e-16	postive
WDR91	PAN3-AS1	0.343242	8.84267e-12	postive
ATP13A2	LINC02100	0.310457	8.45594e-10	postive
MTM1	AC023043.4	-0.320192	2.31031e-10	negative
ACTN2	DCST1-AS1	0.378805	3.30532e-14	postive
WDR91	HOXB-AS1	0.363756	3.83093e-13	postive
PIK3R4	AC145423.2	-0.351881	2.4237e-12	negative
MTM1	AC145423.2	-0.36666	2.41132e-13	negative
WDR91	AL031186.1	0.400026	8.36191e-16	postive
NCKAP1	LINC00472	0.323847	1.40233e-10	postive
WDR91	LINC00472	0.662421	1.34704e-48	postive
RAB9A	LINC00472	0.369137	1.61861e-13	postive
MTM1	AL161729.4	-0.307958	1.17083e-09	negative
PIK3R4	AC010761.1	-0.301618	2.6379e-09	negative
MTM1	AC010761.1	-0.309292	9.84455e-10	negative
KXD1	AC010761.1	0.300723	2.95357e-09	postive
PIK3R4	SNHG12	-0.411759	9.74885e-17	negative
MTM1	SNHG12	-0.380949	2.3072e-14	negative
KXD1	SNHG12	0.314174	5.18074e-10	postive
WDR91	SNHG12	0.309155	1.00227e-09	postive
FYCO1	SNHG12	-0.366334	2.54053e-13	negative
ATP13A2	SNHG12	0.390503	4.49969e-15	postive
WDR91	LHFPL3-AS2	0.646665	1.13615e-45	postive
PIK3R4	AP003352.1	-0.358157	9.23025e-13	negative
MTM1	AP003352.1	-0.347918	4.41044e-12	negative
PIK3R4	AC008622.2	-0.367532	2.09629e-13	negative
MTM1	AC008622.2	-0.303796	2.00008e-09	negative
NCKAP1	AP002748.3	-0.301859	2.55858e-09	negative
PIK3R4	AC079848.1	0.366393	2.51675e-13	postive
ATP13A2	AC079848.1	-0.308864	1.04089e-09	negative
ACTN2	AL391261.4	0.307757	1.20171e-09	postive
PIK3R4	LINC00685	-0.312284	6.65188e-10	negative
PIK3R4	AC126118.1	-0.31216	6.76136e-10	negative
WDR91	AC126118.1	0.309526	9.54942e-10	postive
PIK3R4	FAM160A1-DT	0.330482	5.56804e-11	postive
ELMO2	AC116407.1	-0.304317	1.87119e-09	negative
PIK3R4	Z68871.1	0.45412	1.98874e-20	postive
MTM1	Z68871.1	0.412573	8.37241e-17	postive
NCKAP1	Z68871.1	0.540761	8.68088e-30	postive
KXD1	Z68871.1	-0.308076	1.15315e-09	negative
FYCO1	Z68871.1	0.334866	2.98714e-11	postive
NCKAP1	AC129510.1	0.309437	9.66106e-10	postive
WDR91	AC129510.1	0.478625	8.24303e-23	postive
WDR91	AL049629.1	0.402637	5.22164e-16	postive
RAB9A	AL049629.1	0.535075	4.34948e-29	postive
ANXA8	AC005618.1	0.510789	3.04189e-26	postive
PIK3R4	AC127537.1	-0.349186	3.64471e-12	negative
MTM1	AC127537.1	-0.304134	1.91551e-09	negative
WDR91	AC144831.1	0.412742	8.11162e-17	postive
RAB9A	AC144831.1	0.36612	2.62886e-13	postive
ATP13A2	AC144831.1	0.310858	8.02317e-10	postive
NCKAP1	AC009403.1	-0.333554	3.60256e-11	negative
RAB9A	AC009403.1	-0.316113	4.00191e-10	negative
ELMO2	AC133552.5	-0.367827	1.99945e-13	negative
NCKAP1	AC133552.5	-0.448969	5.96227e-20	negative
NCKAP1	AC009974.1	-0.343322	8.73903e-12	negative
NCKAP1	AC114763.1	0.314078	5.24725e-10	postive
PIK3R4	AC092802.3	0.322937	1.58891e-10	postive
PIK3R4	AC096564.1	0.3441	7.78922e-12	postive
SCARB2	AC096564.1	0.308488	1.0931e-09	postive
SH3GL3	LINC02241	0.301285	2.75132e-09	postive
ACTN2	LINC02241	0.52879	2.49283e-28	postive
NCKAP1	AC004908.1	0.357064	1.09358e-12	postive
WDR91	AC004908.1	0.358458	8.8077e-13	postive
ELMO2	LINC00853	-0.319954	2.38622e-10	negative
PIK3R4	AC024075.1	0.423396	1.06251e-17	postive
MTM1	AC024075.1	0.403386	4.55839e-16	postive
NCKAP1	AC024075.1	0.379736	2.82855e-14	postive
WDR91	AC006480.2	0.341709	1.10799e-11	postive
WDR91	AC004540.2	0.408403	1.81838e-16	postive
WDR91	SBF2-AS1	0.370805	1.23529e-13	postive
ATP13A2	C9orf139	0.438989	4.74847e-19	postive
PIK3R4	LINC00623	-0.411732	9.79816e-17	negative
KXD1	LINC00623	0.324123	1.35006e-10	postive
ELMO2	AC012409.1	-0.318496	2.90621e-10	negative
PIK3R4	CH17-340M24.3	-0.437305	6.69461e-19	negative
NCKAP1	CH17-340M24.3	-0.418653	2.6497e-17	negative
NCKAP1	NRSN2-AS1	0.380858	2.34276e-14	postive
RAB9A	NRSN2-AS1	0.320319	2.27079e-10	postive
PIK3R4	AL121583.1	-0.345826	6.02874e-12	negative
MTM1	AL121583.1	-0.336462	2.37558e-11	negative
KXD1	AL121583.1	0.309424	9.67646e-10	postive
FYCO1	MIR17HG	-0.326271	1.00323e-10	negative
WDR91	AC005696.1	0.347133	4.96055e-12	postive
NCKAP1	LINC01909	-0.376987	4.47444e-14	negative
ACTN2	LINC01338	0.3219	1.83115e-10	postive
MTM1	AC138150.2	-0.371894	1.03459e-13	negative
ACTN2	CAMTA1-IT1	0.703581	3.76598e-57	postive
PIK3R4	AL355472.1	-0.300805	2.92337e-09	negative
ELMO2	AL355472.1	-0.313595	5.59439e-10	negative
NCKAP1	AL355472.1	-0.331093	5.10828e-11	negative
NCKAP1	Z83843.1	0.320118	2.3336e-10	postive
ELMO2	AC090559.1	0.406107	2.77438e-16	postive
ATP13A2	AC090559.1	0.483635	2.54073e-23	postive
PIK3R4	AC108210.1	0.347404	4.76344e-12	postive
MTM1	AC108210.1	0.46409	2.25102e-21	postive
FYCO1	AC108210.1	0.398554	1.08864e-15	postive
NCKAP1	TRAPPC12-AS1	0.394322	2.30636e-15	postive
WDR91	TRAPPC12-AS1	0.380648	2.42715e-14	postive
ATP13A2	PICSAR	0.388754	6.09367e-15	postive
PIK3R4	HNF4A-AS1	0.308223	1.13134e-09	postive
MTM1	HNF4A-AS1	0.315017	4.63199e-10	postive
ATP13A2	JAKMIP2-AS1	0.477396	1.09687e-22	postive
PIK3R4	AC034236.2	-0.338287	1.82488e-11	negative
MTM1	AC034236.2	-0.388869	5.97351e-15	negative
PIK3R4	AL109614.1	0.330294	5.71696e-11	postive
NCKAP1	AL109614.1	0.329453	6.43456e-11	postive
NCKAP1	AL136295.2	-0.354807	1.5493e-12	negative
WDR91	AC005070.3	0.318679	2.83542e-10	postive
WDR91	AC245041.2	0.341132	1.20569e-11	postive
RAB9A	AC245041.2	0.37158	1.08888e-13	postive
ANXA8	AC245041.2	0.80116	5.83983e-85	postive
KXD1	DANCR	0.352266	2.28573e-12	postive
FYCO1	DANCR	-0.307014	1.32303e-09	negative
PIK3R4	GNG12-AS1	0.304676	1.78717e-09	postive
MTM1	GNG12-AS1	0.331467	4.84512e-11	postive
FYCO1	GNG12-AS1	0.34965	3.39824e-12	postive
ACTN2	STPG3-AS1	0.388701	6.14978e-15	postive
PIK3R4	AC008610.1	-0.315796	4.17519e-10	negative
WDR91	NRAV	0.392678	3.07861e-15	postive
NCKAP1	AL356019.2	0.317738	3.2183e-10	postive
WDR91	AL356019.2	0.30434	1.8658e-09	postive
ELMO2	AC007388.1	-0.330526	5.53301e-11	negative
WDR91	AC007388.1	0.356562	1.18202e-12	postive
ACTN2	AL590483.2	0.416236	4.19794e-17	postive
PIK3R4	AC012213.3	-0.303046	2.20044e-09	negative
ELMO2	AC092123.1	-0.34454	7.29856e-12	negative
NCKAP1	AC004771.3	0.373353	8.14942e-14	postive
PIK3R4	AC087742.1	-0.303303	2.12978e-09	negative
MTM1	AC087742.1	-0.329375	6.50511e-11	negative
PIK3R4	AC087239.1	-0.322743	1.63161e-10	negative
PIK3R4	AC007389.5	-0.349697	3.37426e-12	negative
NCKAP1	LINC01876	0.311887	7.0088e-10	postive
NCKAP1	TUG1	0.35994	6.98842e-13	postive
WDR91	TUG1	0.364308	3.50933e-13	postive
WDR91	AL731569.1	0.305739	1.55923e-09	postive
PIK3R4	ARF4-AS1	-0.305845	1.53824e-09	negative
MTM1	ARF4-AS1	-0.33086	5.2786e-11	negative
WDR91	AC004076.2	0.381331	2.16337e-14	postive
MTM1	AC011468.5	-0.343559	8.43835e-12	negative
PIK3R4	LINC01004	-0.320438	2.23451e-10	negative
MTM1	LINC01004	-0.312316	6.62381e-10	negative
NCKAP1	AC005104.1	0.351584	2.53549e-12	postive
WDR91	AC005104.1	0.382634	1.73617e-14	postive
ACTN2	AC034228.1	0.51999	2.70576e-27	postive
WDR91	AC018904.1	0.344803	7.01941e-12	postive
MTM1	AC084033.3	-0.32668	9.47811e-11	negative
KXD1	AC084033.3	0.31827	2.99592e-10	postive
NCKAP1	AL356652.1	-0.3283	7.56282e-11	negative
KXD1	AL356652.1	0.30119	2.78463e-09	postive
WDR91	AL021707.4	0.31525	4.49049e-10	postive
NCKAP1	AL121992.3	-0.447933	7.41888e-20	negative
ANXA8	AC016590.3	0.456861	1.10039e-20	postive
NCKAP1	AC005775.1	-0.309375	9.73864e-10	negative
PIK3R4	AC097626.1	0.436313	8.18773e-19	postive
SCARB2	AC097626.1	0.377477	4.12431e-14	postive
ATP13A2	AP005019.1	0.318065	3.07982e-10	postive
NCKAP1	AL391069.2	-0.330362	5.66236e-11	negative
WDR91	AC232271.1	0.410083	1.33227e-16	postive
WDR91	CD27-AS1	0.374012	7.31421e-14	postive
PIK3R4	ZSCAN16-AS1	-0.328355	7.50522e-11	negative
MTM1	ZSCAN16-AS1	-0.305153	1.68129e-09	negative
ELMO2	ZSCAN16-AS1	-0.405621	3.03268e-16	negative
NCKAP1	ZSCAN16-AS1	-0.489732	5.90802e-24	negative
FYCO1	ZSCAN16-AS1	-0.318601	2.86517e-10	negative
NCKAP1	AC108463.2	0.50366	1.88637e-25	postive
WDR91	AC108463.2	0.364327	3.49881e-13	postive
ANXA8	AC108463.2	0.311338	7.53299e-10	postive
ATP13A2	AC108463.2	0.302246	2.43606e-09	postive
SH3GL3	AC231981.1	0.301606	2.64187e-09	postive
ATP13A2	AC004847.1	0.624004	9.38839e-42	postive
PIK3R4	AC005776.2	-0.323335	1.50456e-10	negative
KXD1	LINC02001	0.302567	2.33878e-09	postive
FYCO1	LINC02001	-0.318239	3.00871e-10	negative
SCARB2	LINC02001	-0.301614	2.63927e-09	negative
MTM1	AP001160.2	-0.348426	4.08652e-12	negative
PIK3R4	AL121832.2	-0.331211	5.02369e-11	negative
MTM1	AL121832.2	-0.318262	2.99926e-10	negative
NCKAP1	AL121832.2	-0.384705	1.22115e-14	negative
RAB9A	AC006566.1	0.316476	3.8121e-10	postive
PIK3R4	SNHG11	-0.346358	5.56967e-12	negative
NCKAP1	FLJ42351	-0.308075	1.15318e-09	negative
WDR91	AL355388.2	0.384907	1.17981e-14	postive
NCKAP1	AC145124.1	0.325748	1.07868e-10	postive
KXD1	AC007773.1	0.307426	1.25443e-09	postive
ATP13A2	AC131159.2	0.313515	5.65369e-10	postive
ACTN2	LINC01132	0.345982	5.89068e-12	postive
NCKAP1	LINC01588	-0.314427	5.00994e-10	negative
PIK3R4	AL136295.7	-0.395481	1.8799e-15	negative
MTM1	AL136295.7	-0.351586	2.53475e-12	negative
NCKAP1	AL136295.7	-0.330186	5.80458e-11	negative
SH3GL3	AC078993.1	0.401169	6.80758e-16	postive
ACTN2	AC078993.1	0.414785	5.52389e-17	postive
PIK3R4	BREA2	-0.3961	1.68469e-15	negative
MTM1	BREA2	-0.313062	6.00316e-10	negative
FYCO1	BREA2	-0.306304	1.44988e-09	negative
PIK3R4	AC104463.2	-0.343103	9.02537e-12	negative
MTM1	AC104463.2	-0.317909	3.14517e-10	negative
WDR91	AP000813.1	0.315243	4.49454e-10	postive
NCKAP1	AC008764.6	-0.305107	1.69124e-09	negative
PIK3R4	AC011468.1	-0.383102	1.60375e-14	negative
MTM1	AC011468.1	-0.36664	2.41919e-13	negative
FYCO1	AC011468.1	-0.323027	1.56932e-10	negative
MTM1	CAHM	-0.305447	1.61884e-09	negative
ELMO2	AC004241.1	-0.341086	1.21394e-11	negative
NCKAP1	AC004241.1	-0.434245	1.24339e-18	negative
NCKAP1	ZNF337-AS1	0.336173	2.47636e-11	postive
PIK3R4	AL136038.5	-0.332041	4.46683e-11	negative
MTM1	AL136038.5	-0.372403	9.52013e-14	negative
NCKAP1	AL133215.3	-0.318514	2.89896e-10	negative
NCKAP1	AL354811.1	-0.301396	2.71307e-09	negative
NCKAP1	AC005253.1	0.325254	1.15499e-10	postive
WDR91	RFX3-AS1	0.366117	2.63019e-13	postive
ATP13A2	RFX3-AS1	0.453831	2.11601e-20	postive
WDR91	AC105020.1	0.480595	5.20063e-23	postive
RAB9A	AC009549.1	0.418574	2.69006e-17	postive
PIK3R4	TRIM52-AS1	-0.418222	2.87703e-17	negative
MTM1	TRIM52-AS1	-0.384521	1.26012e-14	negative
NCKAP1	TRIM52-AS1	-0.443389	1.9181e-19	negative
KXD1	TRIM52-AS1	0.306177	1.47392e-09	postive
FYCO1	TRIM52-AS1	-0.344055	7.84155e-12	negative
SCARB2	TRIM52-AS1	-0.355261	1.44491e-12	negative
ATP13A2	MIAT	0.625239	5.85464e-42	postive
WDR91	AL078644.1	0.318667	2.83983e-10	postive
MTM1	AC010422.2	-0.304827	1.75299e-09	negative
WDR91	CAPN10-DT	0.534415	5.23356e-29	postive
ATP13A2	AC013553.3	0.367009	2.28018e-13	postive
KXD1	DDX11-AS1	0.311646	7.23438e-10	postive
PIK3R4	AC137056.1	0.307886	1.18189e-09	postive
PIK3R4	LINC01126	0.300013	3.23012e-09	postive
MTM1	DNAJC9-AS1	-0.343156	8.95587e-12	negative
KXD1	DNAJC9-AS1	0.351742	2.47519e-12	postive
ACTN2	AL357992.1	0.387212	7.95016e-15	postive
PIK3R4	AL137003.2	0.324666	1.25271e-10	postive
WDR91	AL008721.2	0.363096	4.25323e-13	postive
ATP13A2	AL008721.2	0.322268	1.74134e-10	postive
PIK3R4	AC245884.8	-0.361436	5.52609e-13	negative
MTM1	AC245884.8	-0.366388	2.51868e-13	negative
PIK3R4	SNHG6	-0.416827	3.75228e-17	negative
MTM1	SNHG6	-0.392514	3.16843e-15	negative
KXD1	SNHG6	0.363289	4.1252e-13	postive
FYCO1	SNHG6	-0.315165	4.54125e-10	negative
PIK3R4	AC009283.1	-0.321997	1.80697e-10	negative
NCKAP1	AC009283.1	-0.306697	1.3783e-09	negative
PIK3R4	AC002401.2	0.373006	8.62621e-14	postive
MTM1	AC002401.2	0.308898	1.03632e-09	postive
FYCO1	AC002401.2	0.311361	7.5103e-10	postive
NCKAP1	AP001269.4	-0.320054	2.35395e-10	negative
PIK3R4	AC004812.2	-0.326697	9.4565e-11	negative
MTM1	AC004812.2	-0.340949	1.23849e-11	negative
WDR91	AC004812.2	0.336513	2.35819e-11	postive
PIK3R4	LINC01311	-0.332054	4.45842e-11	negative
MTM1	LINC01311	-0.369823	1.44862e-13	negative
KXD1	LINC01311	0.344724	7.10192e-12	postive
NCKAP1	KMT2E-AS1	-0.32407	1.3598e-10	negative
NCKAP1	AC007292.1	-0.337692	1.98916e-11	negative
PIK3R4	AL139161.1	0.304534	1.81986e-09	postive
MTM1	AL139161.1	0.323571	1.45652e-10	postive
WDR91	EPB41L4A-DT	0.331587	4.76343e-11	postive
RAB9A	EPB41L4A-DT	0.347654	4.58835e-12	postive
PIK3R4	AL023284.4	-0.334578	3.11305e-11	negative
NCKAP1	AL023284.4	-0.389859	5.03296e-15	negative
PIK3R4	AC005224.3	-0.374594	6.64622e-14	negative
MTM1	AC005224.3	-0.31789	3.15316e-10	negative
NCKAP1	AC005224.3	-0.376321	4.99652e-14	negative
WDR91	LINC01956	0.326111	1.02569e-10	postive
NCKAP1	LINC02331	0.371123	1.17307e-13	postive
RAB9A	LINC02331	0.316574	3.76232e-10	postive
ANXA8	LINC02331	0.497644	8.51508e-25	postive
ATP13A2	AP002954.1	0.311865	7.02942e-10	postive
WDR91	AC006435.2	0.456292	1.24461e-20	postive
ATP13A2	AC006504.5	0.349606	3.42102e-12	postive
ACTN2	AC025062.3	0.510764	3.06167e-26	postive
NCKAP1	MIR4458HG	-0.357615	1.00403e-12	negative
MTM1	AL133215.2	-0.311296	7.57491e-10	negative
KXD1	AL133215.2	0.349627	3.41025e-12	postive
PIK3R4	IDH1-AS1	-0.361775	5.23957e-13	negative
MTM1	IDH1-AS1	-0.317937	3.13357e-10	negative
NCKAP1	IDH1-AS1	-0.336033	2.52663e-11	negative
WDR91	UTAT33	0.406454	2.60336e-16	postive
NCKAP1	AC016705.2	0.366808	2.35475e-13	postive
WDR91	AC016705.2	0.549311	7.25756e-31	postive
RAB9A	AC016705.2	0.302315	2.41467e-09	postive
ELMO2	GS1-124K5.4	-0.30771	1.20914e-09	negative
NCKAP1	GS1-124K5.4	-0.391719	3.6407e-15	negative
PIK3R4	AC007637.1	0.547656	1.17974e-30	postive
MTM1	AC007637.1	0.369967	1.41532e-13	postive
FYCO1	AC007637.1	0.346332	5.59075e-12	postive
SCARB2	AC007637.1	0.307555	1.23362e-09	postive
PIK3R4	YTHDF3-AS1	-0.330595	5.47949e-11	negative
ELMO2	YTHDF3-AS1	-0.355108	1.47931e-12	negative
NCKAP1	YTHDF3-AS1	-0.387401	7.69581e-15	negative
ELMO2	AC087521.1	0.333865	3.44673e-11	postive
ACTN2	AC007423.1	0.314081	5.24506e-10	postive
PIK3R4	AC011462.4	-0.323074	1.55928e-10	negative
MTM1	AC011462.4	-0.376083	5.19713e-14	negative
WDR91	AC011462.4	0.549813	6.25916e-31	postive
NCKAP1	AC115619.1	-0.371293	1.14098e-13	negative
ELMO2	AL022323.1	-0.394225	2.34614e-15	negative
NCKAP1	AL022323.1	-0.411595	1.00521e-16	negative
ELMO2	AC005520.2	-0.337549	2.03053e-11	negative
PIK3R4	LIX1L-AS1	-0.307546	1.23506e-09	negative
WDR91	AL390719.2	0.458438	7.80864e-21	postive
FYCO1	JMJD1C-AS1	-0.310545	8.3584e-10	negative
PIK3R4	AC009065.4	-0.359838	7.10079e-13	negative
MTM1	AC009065.4	-0.309247	9.90284e-10	negative
PIK3R4	AGBL5-AS1	-0.308869	1.04017e-09	negative
PIK3R4	GPRC5D-AS1	-0.32373	1.42504e-10	negative
MTM1	GPRC5D-AS1	-0.32975	6.17163e-11	negative
FYCO1	GPRC5D-AS1	-0.322764	1.62691e-10	negative
PIK3R4	AL353708.3	-0.347027	5.04007e-12	negative
MTM1	AL353708.3	-0.332738	4.04624e-11	negative
NCKAP1	MCM3AP-AS1	0.373467	7.9989e-14	postive
PIK3R4	AC108673.2	-0.305327	1.64415e-09	negative
NCKAP1	AC108673.2	-0.349796	3.32426e-12	negative
WDR91	AC253576.2	0.324342	1.30997e-10	postive
PIK3R4	ZFAS1	-0.480997	4.73296e-23	negative
MTM1	ZFAS1	-0.465854	1.51942e-21	negative
NCKAP1	ZFAS1	-0.330816	5.31157e-11	negative
KXD1	ZFAS1	0.410427	1.24961e-16	postive
FYCO1	ZFAS1	-0.36903	1.6468e-13	negative
SCARB2	ZFAS1	-0.301839	2.56511e-09	negative
WDR91	PTOV1-AS2	0.303201	2.15752e-09	postive
ELMO2	LINC02259	-0.360073	6.84423e-13	negative
NCKAP1	LINC02259	-0.378258	3.6213e-14	negative
KXD1	SNHG4	0.329385	6.49644e-11	postive
WDR91	SNHG4	0.382311	1.83355e-14	postive
PIK3R4	NADK2-AS1	0.36938	1.55642e-13	postive
MTM1	NADK2-AS1	0.331241	5.00249e-11	postive
WDR91	AC010864.1	0.312918	6.11794e-10	postive
PIK3R4	LINC01521	0.352816	2.1018e-12	postive
NCKAP1	LINC01521	0.3575	1.02217e-12	postive
PIK3R4	CYTOR	-0.441204	3.01371e-19	negative
MTM1	CYTOR	-0.427679	4.59666e-18	negative
PIK3R4	AC138696.2	-0.438109	5.68356e-19	negative
MTM1	AC138696.2	-0.378006	3.77656e-14	negative
NCKAP1	AC138696.2	-0.391021	4.11186e-15	negative
NCKAP1	AC073254.1	0.357747	9.83641e-13	postive
WDR91	Z97832.2	0.574931	2.74528e-34	postive
PIK3R4	AL358472.3	-0.354446	1.63772e-12	negative
MTM1	AL358472.3	-0.353358	1.93486e-12	negative
NCKAP1	AP001469.2	0.420472	1.86949e-17	postive
NCKAP1	AL157392.3	0.424844	8.01507e-18	postive
WDR91	AL157392.3	0.39597	1.72385e-15	postive
ANXA8	AL157392.3	0.302341	2.40673e-09	postive
PIK3R4	LINC01806	0.315519	4.3322e-10	postive
PIK3R4	AP000240.1	-0.374211	7.07865e-14	negative
MTM1	AP000240.1	-0.395571	1.85013e-15	negative
SH3GL3	AL391650.2	0.421054	1.67143e-17	postive
PIK3R4	AC024559.2	0.327124	8.91023e-11	postive
PIK3R4	AC004921.1	-0.31286	6.16494e-10	negative
PIK3R4	MLIP-IT1	0.332438	4.22216e-11	postive
MTM1	MLIP-IT1	0.310999	7.8765e-10	postive
FYCO1	MLIP-IT1	0.356417	1.20885e-12	postive
KXD1	AL139289.2	0.318875	2.76142e-10	postive
KXD1	AC006538.1	0.300095	3.19694e-09	postive
ATP13A2	AC006538.1	0.402957	4.92768e-16	postive
WDR91	EIF3J-DT	0.427619	4.65167e-18	postive
NCKAP1	MIR194-2HG	-0.336923	2.22264e-11	negative
NCKAP1	LRRC3-DT	-0.354382	1.6537e-12	negative
KXD1	AC020907.4	0.338395	1.79647e-11	postive
WDR91	AC007038.2	0.34648	5.46888e-12	postive
NCKAP1	AC092614.1	0.524333	8.41371e-28	postive
PIK3R4	SNHG8	-0.390751	4.31014e-15	negative
MTM1	SNHG8	-0.342181	1.03378e-11	negative
ELMO2	SNHG8	-0.342516	9.84072e-12	negative
NCKAP1	SNHG8	-0.401858	6.0116e-16	negative
KXD1	SNHG8	0.332785	4.01955e-11	postive
FYCO1	SNHG8	-0.331606	4.75101e-11	negative
NCKAP1	AC106037.1	0.334316	3.23178e-11	postive
WDR91	AC106037.1	0.312606	6.37584e-10	postive
SH3GL3	AC007406.2	0.303934	1.96496e-09	postive
RAB9A	AL138760.1	0.45204	3.10511e-20	postive
MTM1	SLC25A5-AS1	0.310685	8.20672e-10	postive
PIK3R4	AP001469.1	0.356198	1.25037e-12	postive
KXD1	SLC12A9-AS1	0.302508	2.35644e-09	postive
NCKAP1	USP30-AS1	-0.34329	8.7805e-12	negative
PIK3R4	ATXN2-AS	-0.313939	5.34512e-10	negative
NCKAP1	ATXN2-AS	-0.326812	9.30588e-11	negative
WDR91	AC127521.1	0.438536	5.20952e-19	postive
RAB9A	AC127521.1	0.466726	1.25006e-21	postive
WDR91	AC092118.1	0.781172	4.10525e-78	postive
RAB9A	AC092118.1	0.436371	8.09239e-19	postive
PIK3R4	AC120053.1	-0.3524	2.2394e-12	negative
MTM1	AC120053.1	-0.308509	1.0901e-09	negative
WDR91	AC120053.1	0.311168	7.70298e-10	postive
PIK3R4	AC084824.5	-0.373594	7.83274e-14	negative
MTM1	AC084824.5	-0.361615	5.37314e-13	negative
NCKAP1	AC084824.5	-0.322619	1.65952e-10	negative
PIK3R4	AC034198.2	-0.300083	3.20172e-09	negative
SH3GL3	AC004593.2	0.305079	1.6973e-09	postive
PIK3R4	APOA1-AS	0.359367	7.64378e-13	postive
MTM1	APOA1-AS	0.312025	6.88311e-10	postive
PIK3R4	AL109933.1	0.341698	1.10977e-11	postive
SH3GL3	AC008549.1	0.357327	1.04994e-12	postive
ACTN2	AC008549.1	0.405601	3.04415e-16	postive
PIK3R4	AC133528.1	-0.307735	1.20517e-09	negative
PIK3R4	AL137003.1	0.461962	3.60481e-21	postive
FYCO1	AL137003.1	0.318353	2.96282e-10	postive
NCKAP1	GLIS2-AS1	-0.319369	2.58276e-10	negative
ATP13A2	AL031985.3	0.356724	1.15281e-12	postive
KXD1	AC089999.2	0.326435	9.80669e-11	postive
MTM1	AC090517.5	-0.340347	1.35246e-11	negative
FYCO1	SGMS1-AS1	0.342057	1.05274e-11	postive
ELMO2	AC010186.3	0.456673	1.14599e-20	postive
ATP13A2	AC010186.3	0.382431	1.7967e-14	postive
SH3GL3	AC016957.2	0.318652	2.8456e-10	postive
WDR91	AC009996.1	0.370133	1.37762e-13	postive
NCKAP1	AC009831.1	-0.302336	2.40831e-09	negative
PIK3R4	AC107214.2	-0.332185	4.37694e-11	negative
MTM1	AC132938.2	-0.317483	3.33073e-10	negative
ATP13A2	LINC01116	0.547456	1.25096e-30	postive
PIK3R4	AC003101.2	-0.337472	2.05344e-11	negative
MTM1	AC003101.2	-0.351461	2.58351e-12	negative
NCKAP1	AC003101.2	-0.326505	9.71197e-11	negative
WDR91	MIR181A2HG	0.300661	2.9767e-09	postive
ANXA8	AL139384.2	0.537363	2.28272e-29	postive
PIK3R4	AP000695.1	0.39172	3.64033e-15	postive
SCARB2	AP000695.1	0.310897	7.9825e-10	postive
KXD1	AC099850.1	0.348775	3.87768e-12	postive
PIK3R4	AL591895.1	-0.378025	3.76472e-14	negative
ELMO2	LINC01094	0.334325	3.22757e-11	postive
ATP13A2	LINC01094	0.659524	4.79278e-48	postive
MTM1	AC009065.8	-0.307257	1.28205e-09	negative
PIK3R4	PAXIP1-AS2	0.557431	6.43001e-32	postive
MTM1	PAXIP1-AS2	0.446028	1.10666e-19	postive
KXD1	PAXIP1-AS2	-0.36596	2.69728e-13	negative
FYCO1	PAXIP1-AS2	0.429421	3.25868e-18	postive
SCARB2	PAXIP1-AS2	0.395781	1.78251e-15	postive
NCKAP1	DBH-AS1	-0.325417	1.12921e-10	negative
RAB9A	LINC00920	0.370818	1.23273e-13	postive
NCKAP1	AC125807.2	0.325862	1.06171e-10	postive
WDR91	AC125807.2	0.371098	1.17775e-13	postive
ANXA8	AC125807.2	0.58034	4.75274e-35	postive
ATP13A2	AC125807.2	0.473981	2.41251e-22	postive
NCKAP1	AF131215.5	0.457526	9.52375e-21	postive
WDR91	AF131215.5	0.426008	6.38326e-18	postive
RAB9A	AF131215.5	0.413283	7.32888e-17	postive
ANXA8	AF131215.5	0.362145	4.94217e-13	postive
MTM1	PRRT3-AS1	-0.311008	7.86716e-10	negative
SH3GL3	SMIM2-AS1	0.348634	3.9607e-12	postive
ELMO2	AC074032.1	-0.306842	1.35272e-09	negative
NCKAP1	AC074032.1	-0.330024	5.93891e-11	negative
PIK3R4	RPARP-AS1	-0.3416	1.1258e-11	negative
MTM1	RPARP-AS1	-0.319175	2.65138e-10	negative
NCKAP1	RPARP-AS1	-0.368201	1.88263e-13	negative
PIK3R4	AL450326.1	0.562371	1.42392e-32	postive
MTM1	AL450326.1	0.460885	4.57022e-21	postive
FYCO1	AL450326.1	0.383554	1.48523e-14	postive
SCARB2	AL450326.1	0.326703	9.44826e-11	postive
NCKAP1	AC010834.3	0.414902	5.40318e-17	postive
ANXA8	AC084864.1	0.335309	2.80354e-11	postive
ACTN2	AC017067.1	0.316794	3.65324e-10	postive
PIK3R4	AL592148.3	-0.309968	9.01425e-10	negative
ELMO2	AC008014.1	-0.30851	1.08989e-09	negative
FYCO1	AC026124.2	-0.304944	1.72685e-09	negative
MTM1	MELTF-AS1	-0.312412	6.54047e-10	negative
WDR91	MELTF-AS1	0.39735	1.34924e-15	postive
FYCO1	MELTF-AS1	-0.349064	3.71234e-12	negative
PIK3R4	DHRS4-AS1	0.471899	3.88322e-22	postive
MTM1	DHRS4-AS1	0.388459	6.41231e-15	postive
FYCO1	DHRS4-AS1	0.332488	4.19273e-11	postive
MTM1	AL592211.1	-0.323764	1.41831e-10	negative
PIK3R4	PXN-AS1	-0.448751	6.24312e-20	negative
MTM1	PXN-AS1	-0.363484	3.99942e-13	negative
NCKAP1	PXN-AS1	-0.386539	8.92443e-15	negative
KXD1	PXN-AS1	0.393107	2.85585e-15	postive
FYCO1	PXN-AS1	-0.309653	9.39257e-10	negative
SCARB2	PXN-AS1	-0.342248	1.0236e-11	negative
ATP13A2	AC004816.1	0.314112	5.22346e-10	postive
PIK3R4	AC010618.2	-0.323353	1.5007e-10	negative
ELMO2	AC087482.1	-0.372544	9.30361e-14	negative
NCKAP1	AC087482.1	-0.349038	3.72707e-12	negative
NCKAP1	LINC01767	-0.31654	3.77944e-10	negative
MTM1	PARD3-AS1	-0.319184	2.64824e-10	negative
PIK3R4	SNHG17	-0.395154	1.99176e-15	negative
MTM1	SNHG17	-0.407976	1.96761e-16	negative
KXD1	SNHG17	0.355884	1.31247e-12	postive
FYCO1	SNHG17	-0.351327	2.63657e-12	negative
SCARB2	SNHG17	-0.336472	2.37211e-11	negative
ELMO2	AC006059.1	0.347503	4.69355e-12	postive
ATP13A2	SMIM25	0.303817	1.99462e-09	postive
ATP13A2	AC026356.1	0.381825	1.99036e-14	postive
WDR91	AC010168.2	0.443421	1.90555e-19	postive
NCKAP1	AC091588.3	0.320564	2.19646e-10	postive
PIK3R4	ELF3-AS1	-0.381394	2.1404e-14	negative
NCKAP1	AC040169.1	-0.371279	1.14368e-13	negative
NCKAP1	AC133644.3	-0.328983	6.87363e-11	negative
MTM1	AC005261.1	-0.307195	1.29242e-09	negative
SH3GL3	AC005550.2	0.326953	9.12514e-11	postive
KXD1	AC068025.1	0.34971	3.368e-12	postive
ELMO2	AC108134.4	-0.320679	2.16261e-10	negative
NCKAP1	AC108134.4	-0.325102	1.17953e-10	negative
WDR91	AP001107.4	0.340626	1.29837e-11	postive
FYCO1	AL450263.1	0.301977	2.5207e-09	postive
ELMO2	AC018690.1	0.312731	6.27082e-10	postive
NCKAP1	AC004596.1	0.4908	4.56177e-24	postive
MTM1	AL049539.1	-0.308819	1.04698e-09	negative
PIK3R4	AL158152.1	-0.331257	4.99073e-11	negative
MTM1	AL158152.1	-0.381117	2.24279e-14	negative
FYCO1	AL158152.1	-0.315494	4.34635e-10	negative
NCKAP1	AC013275.1	0.324831	1.22453e-10	postive
WDR91	AC013275.1	0.482932	3.0001e-23	postive
RAB9A	AC013275.1	0.341615	1.12331e-11	postive
PIK3R4	AC005014.2	-0.308823	1.04642e-09	negative
MTM1	AC024451.4	-0.304817	1.75521e-09	negative
KXD1	AC116025.2	0.367148	2.22992e-13	postive
WDR91	AL121772.3	0.384095	1.35482e-14	postive
WDR91	ZKSCAN2-DT	0.311567	7.30971e-10	postive
PIK3R4	AC106796.1	0.363289	4.12535e-13	postive
MTM1	AC106796.1	0.370569	1.2835e-13	postive
FYCO1	AC106796.1	0.400391	7.83151e-16	postive
NCKAP1	AC026250.1	0.308463	1.09664e-09	postive
WDR91	AC026250.1	0.499246	5.71686e-25	postive
RAB9A	AC026250.1	0.303242	2.14647e-09	postive
NCKAP1	ZNF32-AS2	0.399739	8.80533e-16	postive
WDR91	ZNF32-AS2	0.417373	3.38214e-17	postive
WDR91	THAP9-AS1	0.370914	1.21353e-13	postive
NCKAP1	AC117498.2	-0.321511	1.93103e-10	negative
WDR91	AL356234.3	0.300876	2.8971e-09	postive
PIK3R4	AC004801.6	-0.33738	2.08079e-11	negative
MTM1	AC007014.2	-0.301614	2.63908e-09	negative
MTM1	C2-AS1	0.330145	5.83857e-11	postive
WDR91	AC087294.1	0.369195	1.60346e-13	postive
ELMO2	AL136419.1	-0.37377	7.61077e-14	negative
NCKAP1	AL136419.1	-0.389507	5.34906e-15	negative
NCKAP1	AL031055.1	-0.314558	4.92356e-10	negative
NCKAP1	LINC00342	0.365554	2.87758e-13	postive
WDR91	LINC00342	0.452605	2.75208e-20	postive
ANXA8	LINC00342	0.386348	9.22026e-15	postive
ELMO2	Z93930.2	-0.369026	1.64807e-13	negative
NCKAP1	Z93930.2	-0.319024	2.70607e-10	negative
SH3GL3	AC004862.1	0.320889	2.10153e-10	postive
ACTN2	AC004862.1	0.538427	1.68853e-29	postive
PIK3R4	AL078581.1	0.381472	2.11262e-14	postive
MTM1	AL078581.1	0.367873	1.98471e-13	postive
FYCO1	AL078581.1	0.343689	8.27767e-12	postive
MTM1	AC020663.3	-0.303888	1.9767e-09	negative
PIK3R4	AL357033.2	0.342203	1.03038e-11	postive
SCARB2	AL357033.2	0.333193	3.79263e-11	postive
PIK3R4	AC008915.2	-0.390043	4.87429e-15	negative
MTM1	AC008915.2	-0.382915	1.65522e-14	negative
NCKAP1	AC008915.2	-0.421443	1.55048e-17	negative
FYCO1	AC008915.2	-0.319259	2.62154e-10	negative
MTM1	ZNF433-AS1	-0.375977	5.28945e-14	negative
KXD1	ZNF433-AS1	0.394156	2.37473e-15	postive
WDR91	ZNF32-AS1	0.385789	1.01473e-14	postive
ANXA8	ZNF32-AS1	0.436373	8.08873e-19	postive
MTM1	AL158064.1	0.311278	7.59266e-10	postive
WDR91	NFYC-AS1	0.322046	1.79485e-10	postive
PIK3R4	AL049840.4	-0.509622	4.11248e-26	negative
MTM1	AL049840.4	-0.405522	3.08824e-16	negative
NCKAP1	AL049840.4	-0.301419	2.70508e-09	negative
FYCO1	AL049840.4	-0.323255	1.52105e-10	negative
SCARB2	AL049840.4	-0.352732	2.12874e-12	negative
WDR91	AC027796.4	0.364362	3.47923e-13	postive
KXD1	AF186192.1	0.305747	1.55764e-09	postive
PIK3R4	AC016876.3	-0.316249	3.92947e-10	negative
MTM1	AC016876.3	-0.311881	7.01445e-10	negative
NCKAP1	AC016876.3	-0.304957	1.72389e-09	negative
NCKAP1	CAMTA1-DT	-0.341791	1.09469e-11	negative
PIK3R4	SNHG9	-0.375291	5.92407e-14	negative
MTM1	SNHG9	-0.379056	3.16931e-14	negative
ELMO2	SNHG9	-0.30275	2.2851e-09	negative
NCKAP1	SNHG9	-0.383696	1.44987e-14	negative
FYCO1	SNHG9	-0.311957	6.94508e-10	negative
PIK3R4	AP001767.3	-0.329771	6.15374e-11	negative
MTM1	AP001767.3	-0.313537	5.63721e-10	negative
NCKAP1	TNFRSF10A-AS1	0.342849	9.36981e-12	postive
NCKAP1	AC020558.1	-0.317489	3.32783e-10	negative
PIK3R4	AC142472.1	-0.32616	1.01873e-10	negative
MTM1	AC142472.1	-0.370213	1.35997e-13	negative
NCKAP1	AC142472.1	-0.336718	2.28942e-11	negative
PIK3R4	AC073534.1	-0.345388	6.43521e-12	negative
MTM1	AC073534.1	-0.315982	4.07255e-10	negative
PIK3R4	AL035461.2	-0.319559	2.51734e-10	negative
MTM1	AL035461.2	-0.401603	6.29525e-16	negative
KXD1	AL035461.2	0.301982	2.51905e-09	postive
FYCO1	AL035461.2	-0.346599	5.37234e-12	negative
ACTN2	LINC00398	0.388757	6.09082e-15	postive
ELMO2	AC107959.1	0.339195	1.5995e-11	postive
WDR91	AL353801.1	0.780094	9.15922e-78	postive
KXD1	AC016526.2	0.35972	7.23353e-13	postive
NCKAP1	AL157756.1	-0.310972	7.90381e-10	negative
WDR91	AC138028.6	0.392622	3.10913e-15	postive
ANXA8	AC138028.6	0.612373	7.26231e-40	postive
ATP13A2	AC138028.6	0.341842	1.08658e-11	postive
ACTN2	AL359853.2	0.381938	1.95271e-14	postive
MTM1	LINC02499	0.361635	5.35589e-13	postive
SCARB2	LINC02499	0.328478	7.3767e-11	postive
ATP13A2	AL035681.1	0.303397	2.10446e-09	postive
ACTN2	LINC01448	0.440076	3.80083e-19	postive
ELMO2	AL049840.3	0.356085	1.27253e-12	postive
NCKAP1	AL049840.3	0.332261	4.32992e-11	postive
PIK3R4	AC004241.3	-0.352644	2.1575e-12	negative
MTM1	AC004241.3	-0.335245	2.8292e-11	negative
PIK3R4	RBM26-AS1	0.37102	1.1929e-13	postive
MTM1	RBM26-AS1	0.30865	1.07025e-09	postive
FYCO1	RBM26-AS1	0.322309	1.7316e-10	postive
PIK3R4	AL121899.1	-0.337556	2.02872e-11	negative
NCKAP1	AL121899.1	-0.303494	2.07846e-09	negative
MTM1	AC116913.1	-0.301382	2.71778e-09	negative
NCKAP1	AC116913.1	-0.357377	1.04186e-12	negative
WDR91	AL021154.1	0.301701	2.61016e-09	postive
PIK3R4	LINC01089	-0.331864	4.5802e-11	negative
RAB9A	AC121757.1	0.305872	1.5329e-09	postive
ATP13A2	AC104695.2	0.348742	3.89652e-12	postive
ATP13A2	AC109479.1	0.415376	4.94054e-17	postive
NCKAP1	AC023509.4	-0.389957	4.94771e-15	negative
PIK3R4	AC099518.2	-0.338249	1.83492e-11	negative
PIK3R4	AP001362.2	-0.45336	2.34096e-20	negative
MTM1	AP001362.2	-0.380564	2.46129e-14	negative
ELMO2	AP001362.2	-0.337799	1.95868e-11	negative
NCKAP1	AP001362.2	-0.409502	1.48376e-16	negative
KXD1	AP001362.2	0.303218	2.15289e-09	postive
ATP13A2	AC008105.3	0.370573	1.28282e-13	postive
PIK3R4	AL117379.1	-0.305483	1.61144e-09	negative
MTM1	AL117379.1	-0.385998	9.79102e-15	negative
ACTN2	AC022893.1	0.43637	8.09457e-19	postive
PIK3R4	AC026367.2	-0.320505	2.21412e-10	negative
ACTN2	AC244021.1	0.34909	3.6977e-12	postive
PIK3R4	AC108449.2	0.478763	7.98248e-23	postive
MTM1	AC108449.2	0.343406	8.63044e-12	postive
NCKAP1	AC108449.2	0.469247	7.08885e-22	postive
KXD1	AC108449.2	-0.336941	2.21711e-11	negative
FYCO1	AC108449.2	0.380688	2.41088e-14	postive
NCKAP1	LAMC1-AS1	0.356301	1.2307e-12	postive
WDR91	LAMC1-AS1	0.365584	2.8641e-13	postive
ELMO2	AC002091.2	0.389036	5.80374e-15	postive
ATP13A2	AC002091.2	0.304286	1.87872e-09	postive
PIK3R4	AC026401.3	-0.301901	2.54483e-09	negative
MTM1	AC026401.3	-0.416	4.38957e-17	negative
KXD1	AC026401.3	0.32326	1.52011e-10	postive
ATP13A2	AC026401.3	0.398343	1.13048e-15	postive
WDR91	AL358472.4	0.401888	5.98002e-16	postive
ATP13A2	TMEM220-AS1	-0.347876	4.43833e-12	negative
WDR91	AC092667.1	0.517715	4.95569e-27	postive
PIK3R4	U47924.3	-0.303822	1.99331e-09	negative
MTM1	U47924.3	-0.344296	7.5663e-12	negative
NCKAP1	AC109460.1	0.300491	3.04129e-09	postive
PIK3R4	AC067852.2	-0.499977	4.76359e-25	negative
MTM1	AC067852.2	-0.480413	5.42852e-23	negative
NCKAP1	AC067852.2	-0.418937	2.50943e-17	negative
KXD1	AC067852.2	0.319779	2.44333e-10	postive
FYCO1	AC067852.2	-0.333621	3.56837e-11	negative
KXD1	AC010618.3	0.303922	1.968e-09	postive
PIK3R4	DLG5-AS1	-0.317625	3.26786e-10	negative
PIK3R4	AC104506.1	-0.300887	2.89303e-09	negative
NCKAP1	AC104506.1	-0.323825	1.40655e-10	negative
KXD1	AL355574.1	0.34733	4.81652e-12	postive
KXD1	AC009005.1	0.314876	4.71976e-10	postive
PIK3R4	TP53TG1	-0.349564	3.44267e-12	negative
MTM1	TP53TG1	-0.318353	2.9629e-10	negative
ELMO2	TP53TG1	-0.361066	5.85785e-13	negative
NCKAP1	TP53TG1	-0.395748	1.79291e-15	negative
FYCO1	TP53TG1	-0.303916	1.96966e-09	negative
WDR91	AC116366.1	0.344223	7.64852e-12	postive
NCKAP1	AC018695.4	0.347891	4.42814e-12	postive
ELMO2	LINC00467	-0.359845	7.0927e-13	negative
NCKAP1	LINC00467	-0.380145	2.64091e-14	negative
WDR91	AC021087.2	0.341108	1.20998e-11	postive
NCKAP1	AC067852.3	0.351492	2.57123e-12	postive
WDR91	AL035563.1	0.321733	1.8734e-10	postive
PIK3R4	AC109460.2	0.317273	3.42578e-10	postive
NCKAP1	AC109460.2	0.376082	5.19846e-14	postive
PIK3R4	PRR7-AS1	-0.310171	8.77764e-10	negative
MTM1	FMR1-IT1	0.407031	2.34158e-16	postive
PIK3R4	AP001363.2	-0.333984	3.38835e-11	negative
MTM1	AP001363.2	-0.344701	7.12649e-12	negative
WDR91	AC010547.2	0.382867	1.66891e-14	postive
RAB9A	AC010547.2	0.412436	8.58954e-17	postive
MTM1	AL121658.1	-0.331703	4.6862e-11	negative
ACTN2	AC120042.1	0.424493	8.58207e-18	postive
KXD1	AC008443.4	0.301733	2.59979e-09	postive
SH3GL3	AC087379.2	0.319048	2.69741e-10	postive
ACTN2	AC087379.2	0.396784	1.49202e-15	postive
WDR91	AL162458.1	0.327644	8.28796e-11	postive
NCKAP1	LINC02352	-0.300223	3.14581e-09	negative
WDR91	AC116407.2	0.443354	1.93211e-19	postive
WDR91	AC096642.1	0.3668	2.35775e-13	postive
RAB9A	AC103974.1	0.305992	1.50932e-09	postive
ACTN2	LINC01091	0.337491	2.04784e-11	postive
NCKAP1	AL031717.1	0.386902	8.3842e-15	postive
NCKAP1	AC015922.2	0.323337	1.50404e-10	postive
NCKAP1	AL731533.2	0.30222	2.44402e-09	postive
WDR91	AL731533.2	0.624959	6.51674e-42	postive
RAB9A	AL731533.2	0.518286	4.25817e-27	postive
ANXA8	AL731533.2	0.373127	8.45677e-14	postive
NCKAP1	AC004825.2	-0.314234	5.13954e-10	negative
ACTN2	AC004825.2	0.361402	5.55574e-13	postive
PIK3R4	AC093673.1	-0.389066	5.77368e-15	negative
MTM1	AC093673.1	-0.317508	3.31931e-10	negative
SH3GL3	AL118505.1	0.306227	1.4644e-09	postive
NCKAP1	AC107959.3	0.40483	3.50478e-16	postive
ELMO2	LINC00539	0.341165	1.19991e-11	postive
ATP13A2	LINC00539	0.42449	8.58792e-18	postive
WDR91	AL138826.1	0.466343	1.36192e-21	postive
MTM1	ZBTB11-AS1	-0.357396	1.03875e-12	negative
PIK3R4	AC004263.1	-0.322251	1.74529e-10	negative
MTM1	AC004263.1	-0.315881	4.12779e-10	negative
NCKAP1	AC004263.1	-0.327624	8.31142e-11	negative
PIK3R4	LNCAROD	-0.322378	1.71529e-10	negative
WDR91	AC092757.2	0.477214	1.14439e-22	postive
RAB9A	AC092757.2	0.333379	3.69373e-11	postive
NCKAP1	AL031432.3	-0.306045	1.4992e-09	negative
PIK3R4	NDUFB2-AS1	-0.383232	1.56882e-14	negative
MTM1	NDUFB2-AS1	-0.424931	7.88005e-18	negative
KXD1	NDUFB2-AS1	0.314198	5.16465e-10	postive
PIK3R4	AC109322.1	-0.32406	1.36176e-10	negative
KXD1	AC098820.1	0.345668	6.17265e-12	postive
SCARB2	AC098820.1	-0.329623	6.28288e-11	negative
SH3GL3	EP300-AS1	0.322138	1.77252e-10	postive
PIK3R4	TRAM2-AS1	0.312353	6.5914e-10	postive
PIK3R4	AL592071.1	-0.311799	7.09015e-10	negative
MTM1	AL592071.1	-0.327497	8.46009e-11	negative
WDR91	AC136475.2	0.314521	4.94744e-10	postive
WDR91	AC092910.3	0.379461	2.9619e-14	postive
PIK3R4	AP003392.1	0.300982	2.8586e-09	postive
NCKAP1	AP003392.1	0.42773	4.55102e-18	postive
WDR91	MIR4435-2HG	0.519773	2.86638e-27	postive
RAB9A	MIR4435-2HG	0.307473	1.24687e-09	postive
ATP13A2	MIR4435-2HG	0.414221	6.14317e-17	postive
ACTN2	AC003985.2	0.62158	2.35952e-41	postive
MTM1	AL160408.6	0.311477	7.39737e-10	postive
NCKAP1	AL441992.1	-0.334234	3.26973e-11	negative
PIK3R4	MGC27382	0.395687	1.81264e-15	postive
WDR91	AL355102.4	0.605303	9.35772e-39	postive
NCKAP1	AC245041.1	0.331006	5.17141e-11	postive
ANXA8	AC245041.1	0.429813	3.01517e-18	postive
NCKAP1	AL606489.1	0.336891	2.2331e-11	postive
ANXA8	AC108860.2	0.303087	2.18925e-09	postive
PIK3R4	AC048341.2	-0.318564	2.87964e-10	negative
MTM1	AC048341.2	-0.33043	5.60855e-11	negative
WDR91	AC048341.2	0.366427	2.50307e-13	postive
MTM1	AC069544.1	-0.303301	2.13016e-09	negative
KXD1	AC069544.1	0.325831	1.06627e-10	postive
PIK3R4	AP003721.4	0.32455	1.27286e-10	postive
FYCO1	AP003721.4	0.36416	3.59268e-13	postive
PIK3R4	AC244100.3	0.356661	1.16408e-12	postive
MTM1	LINC01818	0.318878	2.76001e-10	postive
PIK3R4	MHENCR	-0.326762	9.3712e-11	negative
MTM1	MHENCR	-0.334258	3.25875e-11	negative
NCKAP1	MHENCR	-0.404498	3.72323e-16	negative
WDR91	VIM-AS1	0.374854	6.36716e-14	postive
ANXA8	VIM-AS1	0.637131	5.53887e-44	postive
ATP13A2	VIM-AS1	0.333302	3.73455e-11	postive
PIK3R4	AC137630.3	-0.313108	5.96623e-10	negative
WDR91	AL354836.1	0.413518	7.0114e-17	postive
ELMO2	AC036176.1	-0.408003	1.95766e-16	negative
NCKAP1	AC036176.1	-0.401416	6.51113e-16	negative
ELMO2	AC002091.1	0.395287	1.94542e-15	postive
ATP13A2	AC002091.1	0.367419	2.13501e-13	postive
WDR91	AC011498.6	0.378981	3.20939e-14	postive
ATP13A2	AC245595.1	0.30509	1.69487e-09	postive
PIK3R4	AC120114.1	0.375244	5.9705e-14	postive
NCKAP1	AC120114.1	0.392573	3.13561e-15	postive
FYCO1	AC120114.1	0.35089	2.81725e-12	postive
WDR91	KRT7-AS	0.330918	5.23538e-11	postive
ACTN2	AC062015.1	0.316769	3.66572e-10	postive
WDR91	AC012360.3	0.396117	1.67944e-15	postive
WDR91	AC022558.3	0.452928	2.56843e-20	postive
WDR91	AC008870.2	0.390811	4.26524e-15	postive
MTM1	LINC01063	-0.313308	5.81119e-10	negative
KXD1	LINC01063	0.344472	7.37201e-12	postive
ACTN2	AL162595.1	0.368537	1.7833e-13	postive
KXD1	AL121782.1	0.342672	9.61659e-12	postive
PIK3R4	AC092071.1	0.322092	1.78359e-10	postive
PIK3R4	AC005387.1	-0.312999	6.05303e-10	negative
MTM1	AC005387.1	-0.303691	2.02691e-09	negative
KXD1	AC005387.1	0.425916	6.49943e-18	postive
MTM1	AL356599.1	0.35937	7.6404e-13	postive
WDR91	AL355488.1	0.427203	5.04877e-18	postive
SH3GL3	AC119150.1	0.40047	7.72058e-16	postive
ACTN2	AC119150.1	0.315475	4.35771e-10	postive
NCKAP1	AL096828.3	-0.302386	2.39324e-09	negative
PIK3R4	LINC02245	-0.443365	1.92779e-19	negative
MTM1	LINC02245	-0.431204	2.28632e-18	negative
KXD1	LINC02245	0.382033	1.92166e-14	postive
FYCO1	LINC02245	-0.3293	6.57468e-11	negative
SCARB2	LINC02245	-0.356938	1.11513e-12	negative
PIK3R4	AL161935.3	-0.302714	2.29534e-09	negative
ATP13A2	AL161935.3	0.48142	4.28487e-23	postive
FYCO1	AC254633.1	0.371309	1.13808e-13	postive
WDR91	LINC02298	0.42511	7.609e-18	postive
RAB9A	LINC02298	0.375073	6.14106e-14	postive
NCKAP1	AL442125.1	0.312972	6.07498e-10	postive
PIK3R4	LINC01011	-0.332439	4.2216e-11	negative
WDR91	LINC01011	0.301042	2.83705e-09	postive
ATP13A2	RNF144A-AS1	0.396888	1.46469e-15	postive
MTM1	AC005034.4	0.342744	9.51602e-12	postive
SH3GL3	AC005034.4	0.358342	8.96866e-13	postive
ACTN2	AC005034.4	0.301887	2.54942e-09	postive
ELMO2	AC078883.1	0.332051	4.46071e-11	postive
PIK3R4	AC004687.1	-0.343994	7.91312e-12	negative
KXD1	AC011477.2	0.333909	3.42497e-11	postive
ACTN2	AL356310.1	0.589122	2.56938e-36	postive
WDR91	NIPBL-DT	0.330115	5.8628e-11	postive
ELMO2	DKFZp779M0652	-0.334374	3.20515e-11	negative
NCKAP1	DKFZp779M0652	-0.34527	6.54852e-12	negative
ELMO2	AC010894.2	-0.353296	1.95328e-12	negative
MTM1	LINC01278	0.329184	6.68242e-11	postive
CLCN4	LINC01278	0.341863	1.08315e-11	postive
PIK3R4	AC093110.1	0.31242	6.53385e-10	postive
NCKAP1	AC093110.1	0.38616	9.52266e-15	postive
NCKAP1	AC009120.3	0.387702	7.30722e-15	postive
WDR91	AC009120.3	0.395063	2.024e-15	postive
PIK3R4	AC002398.1	-0.386167	9.5109e-15	negative
MTM1	AC002398.1	-0.385544	1.05812e-14	negative
KXD1	AC002398.1	0.44921	5.66624e-20	postive
ELMO2	AL109955.1	0.429036	3.51644e-18	postive
PIK3R4	AC116337.3	-0.322495	1.68806e-10	negative
ELMO2	LINC00205	0.304447	1.84035e-09	postive
PIK3R4	AC074212.1	-0.313616	5.57872e-10	negative
NCKAP1	AC074212.1	-0.321693	1.88358e-10	negative
RAB9A	AP000695.2	0.332632	4.10774e-11	postive
NCKAP1	LINC02035	0.424655	8.31481e-18	postive
WDR91	LINC02035	0.540025	1.07144e-29	postive
RAB9A	LINC02035	0.38859	6.26868e-15	postive
ATP13A2	AP002336.2	0.332333	4.28563e-11	postive
PIK3R4	AC012146.1	-0.360915	5.99784e-13	negative
MTM1	AC012146.1	-0.351709	2.48774e-12	negative
NCKAP1	AC012146.1	-0.307489	1.24416e-09	negative
ELMO2	AC124045.1	0.4073	2.22852e-16	postive
WDR91	AC111000.4	0.598276	1.11483e-37	postive
WDR91	AL133410.1	0.364723	3.28522e-13	postive
NCKAP1	AC080013.5	-0.309999	8.97734e-10	negative
PIK3R4	AC009090.6	0.301227	2.77171e-09	postive
NCKAP1	AC009090.6	0.418524	2.71559e-17	postive
MTM1	LINC01134	-0.30794	1.17363e-09	negative
PIK3R4	LINC02256	0.331119	5.08896e-11	postive
MTM1	LINC02256	0.321028	2.0622e-10	postive
PIK3R4	AC005332.3	-0.316516	3.79194e-10	negative
PIK3R4	AC020978.4	0.367977	1.95167e-13	postive
WDR91	FAM111A-DT	0.400548	7.61311e-16	postive
ANXA8	FAM111A-DT	0.345731	6.115e-12	postive
PIK3R4	LINC01730	-0.306321	1.44678e-09	negative
ATP13A2	AC079015.1	0.450133	4.65999e-20	postive
PIK3R4	AC087741.2	-0.380886	2.33167e-14	negative
MTM1	AC087741.2	-0.307024	1.32133e-09	negative
KXD1	AC087741.2	0.343986	7.92188e-12	postive
NCKAP1	AC011476.3	0.318394	2.94631e-10	postive
ACTN2	AC026765.2	0.475726	1.61452e-22	postive
NCKAP1	UBE2Q1-AS1	0.346323	5.59883e-12	postive
WDR91	UBE2Q1-AS1	0.429367	3.29359e-18	postive
ELMO2	LINC02166	-0.347045	5.02646e-12	negative
NCKAP1	LINC02166	-0.402162	5.69064e-16	negative
ATP13A2	AC087501.4	0.356122	1.26526e-12	postive
ELMO2	AC006033.2	0.332639	4.10362e-11	postive
ATP13A2	AC006033.2	0.455126	1.60139e-20	postive
NCKAP1	AC008946.1	-0.308021	1.1613e-09	negative
NCKAP1	AL133279.1	-0.307959	1.17077e-09	negative
PIK3R4	AC016722.2	0.313508	5.65925e-10	postive
PIK3R4	OIP5-AS1	0.456568	1.17242e-20	postive
KXD1	OIP5-AS1	-0.327122	8.91327e-11	negative
SCARB2	OIP5-AS1	0.32052	2.20985e-10	postive
PIK3R4	AC010969.2	-0.471406	4.34512e-22	negative
MTM1	AC010969.2	-0.426498	5.79908e-18	negative
NCKAP1	AC010969.2	-0.310169	8.78027e-10	negative
KXD1	AC010969.2	0.346853	5.17247e-12	postive
FYCO1	AC010969.2	-0.351393	2.61033e-12	negative
SCARB2	AC010969.2	-0.30854	1.08569e-09	negative
NCKAP1	AP001189.3	0.312701	6.29572e-10	postive
PIK3R4	AC064807.4	-0.352954	2.058e-12	negative
NCKAP1	AC064807.4	-0.333592	3.58321e-11	negative
ELMO2	LINC00265	0.382981	1.63706e-14	postive
NCKAP1	LINC00265	0.375411	5.80812e-14	postive
ATP13A2	LINC00265	0.361537	5.43913e-13	postive
PIK3R4	AC135050.3	-0.313407	5.73526e-10	negative
NCKAP1	AC022150.4	0.390249	4.70307e-15	postive
NCKAP1	AC012603.1	-0.36342	4.04065e-13	negative
WDR91	AC015813.1	0.312118	6.79892e-10	postive
MTM1	FLJ45513	-0.308503	1.09098e-09	negative
NCKAP1	AC116351.1	0.413982	6.42605e-17	postive
WDR91	AC116351.1	0.663294	9.16457e-49	postive
RAB9A	AC116351.1	0.452205	2.99791e-20	postive
ANXA8	AC116351.1	0.464278	2.15864e-21	postive
ACTN2	HEXA-AS1	0.338869	1.67722e-11	postive
WDR91	AL390066.1	0.30963	9.42032e-10	postive
ACTN2	SRGAP3-AS4	0.463051	2.83369e-21	postive
MTM1	ASH1L-AS1	-0.314123	5.21634e-10	negative
WDR91	ASH1L-AS1	0.482704	3.16615e-23	postive
PIK3R4	AC139768.1	-0.358264	9.07778e-13	negative
MTM1	AC139768.1	-0.331871	4.57582e-11	negative
NCKAP1	ACAP2-IT1	0.311985	6.91916e-10	postive
PIK3R4	BX284668.5	-0.326996	9.0715e-11	negative
ELMO2	BX284668.5	-0.310484	8.42538e-10	negative
NCKAP1	BX284668.5	-0.370954	1.20569e-13	negative
PIK3R4	AL138762.1	-0.32966	6.25074e-11	negative
MTM1	AL138762.1	-0.379682	2.85397e-14	negative
KXD1	AL138762.1	0.3135	5.66508e-10	postive
ATP13A2	LINC00519	0.6269	3.08992e-42	postive
MTM1	AC127024.5	-0.308644	1.07113e-09	negative
ELMO2	AL592494.1	-0.323749	1.42125e-10	negative
NCKAP1	AL592494.1	-0.340387	1.34454e-11	negative
PIK3R4	AC024060.1	-0.395717	1.803e-15	negative
MTM1	AC024060.1	-0.401357	6.58111e-16	negative
PIK3R4	AC138230.1	-0.415543	4.7866e-17	negative
MTM1	AC138230.1	-0.441585	2.78597e-19	negative
PIK3R4	AC091153.3	-0.300238	3.13989e-09	negative
MTM1	AC091153.3	-0.31577	4.18927e-10	negative
PIK3R4	AC004160.1	0.378867	3.27107e-14	postive
NCKAP1	WASHC5-AS1	0.302511	2.35547e-09	postive
RAB9A	LINC02593	0.33255	4.15588e-11	postive
PIK3R4	AC008764.2	0.331004	5.1728e-11	postive
MTM1	AC008764.2	0.374976	6.24043e-14	postive
NCKAP1	AC008764.2	0.306532	1.40788e-09	postive
PIK3R4	AC005911.1	-0.346544	5.41701e-12	negative
FYCO1	AC005911.1	-0.320591	2.18855e-10	negative
PIK3R4	AL008635.1	-0.386536	8.92826e-15	negative
MTM1	AL008635.1	-0.317945	3.12986e-10	negative
WDR91	AC092171.4	0.376179	5.11564e-14	postive
WDR91	AC015961.2	0.307326	1.27075e-09	postive
ANXA8	AP000785.2	0.452704	2.69459e-20	postive
NCKAP1	AL139407.1	0.367497	2.10815e-13	postive
WDR91	AL139407.1	0.302429	2.3802e-09	postive
WDR91	AC234582.1	0.469824	6.22169e-22	postive
WDR91	UNC5B-AS1	0.439135	4.60839e-19	postive
ACTN2	BOK-AS1	0.442158	2.47543e-19	postive
ELMO2	LINC01816	-0.300717	2.95607e-09	negative
WDR91	AC008764.8	0.520006	2.69351e-27	postive
MTM1	AP003392.6	-0.300445	3.05918e-09	negative
KXD1	AP003392.6	0.303953	1.96018e-09	postive
WDR91	AC078909.2	0.399107	9.86039e-16	postive
ACTN2	AC107068.1	0.360696	6.20737e-13	postive
ATP13A2	AC027031.2	0.590631	1.54227e-36	postive
WDR91	AL122125.1	0.337999	1.90258e-11	postive
MTM1	AL136295.6	-0.3382	1.84806e-11	negative
MTM1	AP001469.3	-0.332553	4.15378e-11	negative
SCARB2	AP001469.3	-0.302321	2.41304e-09	negative
MTM1	AC090198.1	0.307922	1.17634e-09	postive
NCKAP1	ANKRD10-IT1	0.352138	2.33067e-12	postive
PIK3R4	AC020915.3	-0.329126	6.73713e-11	negative
MTM1	AC020915.3	-0.323752	1.42064e-10	negative
FYCO1	AC020915.3	-0.301069	2.82746e-09	negative
SCARB2	AC020915.3	-0.322371	1.717e-10	negative
WDR91	LINC01176	0.329504	6.38903e-11	postive
PIK3R4	SUCLG2-AS1	0.546386	1.71007e-30	postive
MTM1	SUCLG2-AS1	0.332546	4.1583e-11	postive
FYCO1	SUCLG2-AS1	0.343177	8.92777e-12	postive
SCARB2	SUCLG2-AS1	0.334132	3.31758e-11	postive
ACTN2	AC016717.2	0.611961	8.44296e-40	postive
PIK3R4	AC124016.1	-0.364846	3.22163e-13	negative
MTM1	AC124016.1	-0.401623	6.27261e-16	negative
KXD1	AC124016.1	0.305204	1.67025e-09	postive
FYCO1	AC124016.1	-0.385841	1.00567e-14	negative
PIK3R4	AC103706.1	-0.375076	6.13835e-14	negative
MTM1	AC103706.1	-0.362825	4.43935e-13	negative
NCKAP1	AC103706.1	-0.315328	4.44365e-10	negative
WDR91	AC087477.2	0.455908	1.35241e-20	postive
KXD1	AC008121.2	0.3038	1.99889e-09	postive
ELMO2	AL451165.2	-0.300496	3.03953e-09	negative
NCKAP1	AL451165.2	-0.373227	8.31956e-14	negative
WDR91	AL512274.1	0.35972	7.23296e-13	postive
RAB9A	AL512274.1	0.376893	4.54478e-14	postive
WDR91	DGUOK-AS1	0.358942	8.16776e-13	postive
NCKAP1	AL118516.1	-0.316509	3.79512e-10	negative
KXD1	AL118516.1	0.320038	2.35917e-10	postive
NCKAP1	AL133367.1	0.310702	8.18851e-10	postive
WDR91	AL133367.1	0.354911	1.52479e-12	postive
ELMO2	AC027682.6	-0.309586	9.47502e-10	negative
NCKAP1	AC027682.6	-0.358649	8.5498e-13	negative
WDR91	AC009133.1	0.420276	1.94131e-17	postive
ATP13A2	AC009133.1	0.316762	3.66901e-10	postive
WDR91	AC087477.4	0.733803	1.95679e-64	postive
RAB9A	AC087477.4	0.339673	1.49213e-11	postive
PIK3R4	AC068152.1	0.36373	3.8467e-13	postive
NCKAP1	AC068152.1	0.336684	2.30063e-11	postive
PIK3R4	CIRBP-AS1	-0.323718	1.42731e-10	negative
ELMO2	AL139393.2	0.321996	1.80729e-10	postive
ATP13A2	AL139393.2	0.45951	6.17808e-21	postive
PIK3R4	AC008537.4	-0.325698	1.08619e-10	negative
PIK3R4	AC004000.1	-0.378551	3.44831e-14	negative
MTM1	AC004000.1	-0.313359	5.77207e-10	negative
WDR91	AL596223.2	0.456436	1.20636e-20	postive
WDR91	AL670729.1	0.361033	5.88781e-13	postive
PIK3R4	AL023803.2	-0.325022	1.19252e-10	negative
KXD1	PITPNA-AS1	0.335332	2.79432e-11	postive
ELMO2	AC025754.2	-0.378879	3.26468e-14	negative
NCKAP1	AC025754.2	-0.376497	4.85279e-14	negative
ELMO2	AC073332.1	-0.309558	9.509e-10	negative
ATP13A2	ATP2A1-AS1	0.324501	1.28142e-10	postive
MTM1	SNHG20	-0.376037	5.23737e-14	negative
KXD1	SNHG20	0.402203	5.64813e-16	postive
PIK3R4	LINC02068	0.316872	3.61542e-10	postive
ATP13A2	AC124067.2	0.333026	3.88392e-11	postive
NCKAP1	AC072061.1	-0.307182	1.29468e-09	negative
PIK3R4	AL732292.2	-0.317839	3.17518e-10	negative
MTM1	AL732292.2	-0.304536	1.81945e-09	negative
KXD1	AL732292.2	0.301547	2.66153e-09	postive
MTM1	AL355482.1	0.305872	1.5329e-09	postive
ACTN2	AL355482.1	0.396491	1.57169e-15	postive
FYCO1	AL355482.1	0.301605	2.64226e-09	postive
KXD1	AC008736.2	0.38379	1.42686e-14	postive
WDR91	U52111.1	0.394681	2.16503e-15	postive
ACTN2	AC005534.1	0.301054	2.8327e-09	postive
WDR91	TBC1D8-AS1	0.303432	2.09505e-09	postive
WDR91	AC010201.1	0.331966	4.51459e-11	postive
ACTN2	LINC01128	0.378781	3.3184e-14	postive
ACTN2	AL512343.2	0.478323	8.84284e-23	postive
PIK3R4	AL021707.6	-0.37019	1.36504e-13	negative
MTM1	AL021707.6	-0.365725	2.80034e-13	negative
ELMO2	AC091057.1	0.318486	2.9099e-10	postive
ATP13A2	AC091057.1	0.314461	4.98741e-10	postive
PIK3R4	AP000766.1	0.354191	1.70307e-12	postive
MTM1	AP000766.1	0.320188	2.3117e-10	postive
PIK3R4	AP001330.5	-0.41786	3.08293e-17	negative
MTM1	AP001330.5	-0.368059	1.92611e-13	negative
WDR91	IGBP1-AS1	0.332567	4.14582e-11	postive
PIK3R4	LINC00402	0.348417	4.0916e-12	postive
ANXA8	LMO7-AS1	0.448859	6.10218e-20	postive
NCKAP1	AC106047.1	-0.32083	2.11848e-10	negative
KXD1	AC002116.2	0.422324	1.30782e-17	postive
PIK3R4	MAPKAPK5-AS1	-0.471864	3.91429e-22	negative
MTM1	MAPKAPK5-AS1	-0.45897	6.9531e-21	negative
KXD1	MAPKAPK5-AS1	0.388218	6.68482e-15	postive
FYCO1	MAPKAPK5-AS1	-0.376321	4.99708e-14	negative
ATP13A2	LINC01615	0.526722	4.39399e-28	postive
ELMO2	DNM3OS	0.341996	1.06225e-11	postive
ELMO2	AC012640.2	-0.371098	1.17775e-13	negative
NCKAP1	AC012640.2	-0.409164	1.57985e-16	negative
PIK3R4	AC010331.1	-0.305239	1.66277e-09	negative
NCKAP1	AC010331.1	-0.306224	1.465e-09	negative
ACTN2	LINC00570	0.55486	1.3949e-31	postive
NCKAP1	AC015849.3	0.323643	1.44222e-10	postive
NCKAP1	AL359915.2	0.302762	2.2816e-09	postive
WDR91	AL359915.2	0.49172	3.64854e-24	postive
PIK3R4	AC012676.1	-0.330568	5.50084e-11	negative
MTM1	AC012676.1	-0.321433	1.95147e-10	negative
KXD1	AC012676.1	0.322537	1.67826e-10	postive
FYCO1	AC012676.1	-0.314645	4.86703e-10	negative
SCARB2	AC012676.1	-0.315804	4.17044e-10	negative
PIK3R4	AL391117.1	0.309069	1.0135e-09	postive
MTM1	AC004846.2	-0.326246	1.00665e-10	negative
ATP13A2	AC083855.2	0.415299	5.0126e-17	postive
PIK3R4	AL132639.2	0.348478	4.0546e-12	postive
NCKAP1	AL121601.1	-0.301662	2.62334e-09	negative
SH3GL3	AC005304.2	0.405293	3.22039e-16	postive
ACTN2	AC005304.2	0.509234	4.54561e-26	postive
PIK3R4	AC138207.2	-0.338591	1.74634e-11	negative
MTM1	AC138207.2	-0.37127	1.14528e-13	negative
FYCO1	AC138207.2	-0.329161	6.70371e-11	negative
NCKAP1	A1BG-AS1	-0.35712	1.08421e-12	negative
RAB9A	A1BG-AS1	-0.301685	2.61552e-09	negative
PIK3R4	AC009163.6	0.331785	4.63197e-11	postive
NCKAP1	AC007663.3	-0.300693	2.96482e-09	negative
PIK3R4	AL359921.2	-0.378001	3.78008e-14	negative
ACTN2	AP003721.3	0.385474	1.0709e-14	postive
ELMO2	AL354920.1	-0.361639	5.35281e-13	negative
NCKAP1	AL354920.1	-0.353269	1.96136e-12	negative
NCKAP1	AL353804.1	0.384271	1.3148e-14	postive
MTM1	SNHG7	-0.335767	2.6251e-11	negative
KXD1	SNHG7	0.410046	1.3414e-16	postive
PIK3R4	AC080129.1	0.30032	3.10764e-09	postive
MTM1	AC020910.4	-0.30976	9.26246e-10	negative
NCKAP1	AC020910.4	-0.37746	4.13566e-14	negative
KXD1	AC020910.4	0.366407	2.51114e-13	postive
SH3GL3	AC007207.2	0.350849	2.83469e-12	postive
ACTN2	AC007207.2	0.328828	7.02401e-11	postive
WDR91	AF131215.6	0.469938	6.06307e-22	postive
RAB9A	AF131215.6	0.447705	7.78303e-20	postive
ANXA8	AF131215.6	0.312587	6.39137e-10	postive
PIK3R4	AC090912.1	-0.300368	3.08885e-09	negative
ELMO2	AC090912.1	-0.323511	1.46845e-10	negative
NCKAP1	AC090912.1	-0.38623	9.40939e-15	negative
ANXA8	Z99943.1	0.311341	7.53026e-10	postive
ELMO2	TRAF3IP2-AS1	0.368196	1.88392e-13	postive
ATP13A2	LINC02084	0.399489	9.20827e-16	postive
ACTN2	SLC16A1-AS1	0.372879	8.80728e-14	postive
NCKAP1	AC245060.6	0.301387	2.71612e-09	postive
WDR91	AC245060.6	0.34078	1.26947e-11	postive
WDR91	AC104758.2	0.307309	1.2735e-09	postive
WDR91	CTB-178M22.2	0.300898	2.88913e-09	postive
PIK3R4	AL035071.1	-0.405826	2.9213e-16	negative
MTM1	AL035071.1	-0.3799	2.75191e-14	negative
KXD1	AL035071.1	0.346386	5.54592e-12	postive
FYCO1	AL035071.1	-0.312738	6.26575e-10	negative
SCARB2	AL035071.1	-0.339523	1.525e-11	negative
WDR91	AC010999.1	0.348921	3.79287e-12	postive
ELMO2	CDC37L1-DT	-0.388106	6.81566e-15	negative
NCKAP1	CDC37L1-DT	-0.41523	5.07877e-17	negative
PIK3R4	LINC01687	0.356243	1.24186e-12	postive
PIK3R4	AC009812.3	0.389099	5.74113e-15	postive
MTM1	AC009812.3	0.376024	5.24811e-14	postive
NCKAP1	AC009812.3	0.317091	3.51061e-10	postive
PIK3R4	LINC01237	0.337569	2.0249e-11	postive
FYCO1	LINC01237	0.300875	2.8974e-09	postive
ACTN2	AC007277.1	0.328545	7.30771e-11	postive
SH3GL3	TPRG1-AS1	0.375113	6.10136e-14	postive
ACTN2	TPRG1-AS1	0.374346	6.92269e-14	postive
FYCO1	TPRG1-AS1	0.330917	5.23615e-11	postive
WDR91	HCG18	0.308257	1.12631e-09	postive
ATP13A2	LINC00839	0.475698	1.62502e-22	postive
WDR91	AP000424.2	0.435929	8.85103e-19	postive
WDR91	AP001029.1	0.365773	2.77887e-13	postive
MTM1	AP002360.1	-0.343199	8.89872e-12	negative
NCKAP1	AP002360.1	-0.337695	1.98813e-11	negative
KXD1	AP002360.1	0.309852	9.15119e-10	postive
ELMO2	AC015911.3	0.325472	1.12074e-10	postive
PIK3R4	AC002550.2	-0.322092	1.78361e-10	negative
WDR91	AC010973.2	0.333941	3.40923e-11	postive
ACTN2	AL358472.2	0.319585	2.50842e-10	postive
ATP13A2	Z98200.1	0.322708	1.63955e-10	postive
WDR91	AP001453.3	0.306548	1.40499e-09	postive
WDR91	AC098484.4	0.307378	1.26224e-09	postive
PIK3R4	AC138207.5	-0.301265	2.75825e-09	negative
ATP13A2	AC138207.5	0.515359	9.22792e-27	postive
NCKAP1	AP001065.1	-0.347266	4.86278e-12	negative
PIK3R4	AC073655.2	-0.310441	8.47355e-10	negative
KXD1	AC073655.2	0.333245	3.76496e-11	postive
