# Supplementary material for: From Single-Cell and Bulk Transcriptomic Integration to Functional Verification: Triaptosis-Associated lncRNA Signature Predicts Survival and Guides Therapy in Hepatocellular Carcinoma
Source: Pharmaceuticals (Basel). 2025 Nov 7;18(11):1691. doi: 10.3390/ph18111691 (PMC12655504; doi:10.3390/ph18111691)
Supplement: Supplementary file 1 [file pharmaceuticals-18-01691-s001.zip › supplemental Table S4.xlsx]

## Sheet: Sheet1
Table S4：Unicox analysis was performed to obtain prognosis-related lncRNAs with HCC patients.
LncRNA	KM	B	SE	HR	HR.95L	HR.95H	pvalue
AC026356.2	0.010813	1.56333	0.607824	4.77469	1.45066	15.7154	0.010111
HPN-AS1	0.000715882	-0.426249	0.156524	0.652954	0.480451	0.887393	0.006465
AL357079.1	0.000829057	0.88875	0.284301	2.43209	1.3931	4.24597	0.00177147
SNHG3	0.000305734	0.051291	0.0131855	1.05263	1.02577	1.08019	0.000100263
AC026412.3	0.0266036	1.81505	0.444722	6.14135	2.56872	14.6829	4.47836e-05
AC010761.1	0.0426495	0.441154	0.137091	1.5545	1.18823	2.03368	0.00129099
SNHG12	0.0133096	0.10975	0.053394	1.116	1.00511	1.23912	0.039834
AC008622.2	1.25806e-05	0.714828	0.327538	2.04384	1.07559	3.88371	0.0290778
NRAV	5.01926e-06	0.320694	0.0734195	1.37808	1.19339	1.59137	1.25403e-05
DDX11-AS1	0.00425382	1.49591	0.456367	4.46341	1.82476	10.9176	0.00104593
AC009283.1	6.04832e-06	-0.0743646	0.024663	0.928333	0.884526	0.97431	0.00256785
AL133215.2	0.0420539	0.416467	0.165104	1.51659	1.09732	2.09607	0.0116538
AC010864.1	0.0333074	1.28309	0.413334	3.60778	1.60476	8.11092	0.00190763
AC008549.1	0.0186351	-0.02146	0.00776951	0.978769	0.963977	0.993787	0.00574344
AL031985.3	7.58707e-05	0.612467	0.0937251	1.84498	1.53537	2.21702	6.37296e-11
PRRT3-AS1	0.0282409	0.0359588	0.0156326	1.03661	1.00533	1.06887	0.0214343
AC004816.1	0.00351965	0.202293	0.0831699	1.22421	1.04007	1.44095	0.0150036
AC026356.1	0.00389243	0.954618	0.241581	2.59768	1.6179	4.1708	7.76499e-05
AC068025.1	0.000613388	0.988211	0.402105	2.68642	1.22153	5.90808	0.013987
AC116025.2	0.0458868	0.419709	0.133737	1.52152	1.17068	1.97749	0.00169925
AC026401.3	0.000266138	0.0517486	0.0180698	1.05311	1.01647	1.09108	0.00418577
AL355574.1	0.0442162	0.308071	0.103484	1.3608	1.11098	1.66678	0.00291087
AC009005.1	0.00188571	0.155448	0.0580888	1.16818	1.04247	1.30905	0.00744983
AC107959.3	0.00214972	0.226715	0.0643189	1.25447	1.10589	1.42302	0.000423698
MIR4435-2HG	0.00395932	0.838314	0.244623	2.31247	1.4317	3.73507	0.00061037
AL606489.1	0.00349757	0.145528	0.0613204	1.15665	1.02567	1.30436	0.0176325
LINC01063	0.0244627	0.197752	0.0741582	1.21866	1.0538	1.40931	0.00766168
AL442125.1	0.0310989	2.90487	0.819891	18.2629	3.66165	91.088	0.000395607
LINC01011	0.00595686	0.539227	0.191066	1.71468	1.17909	2.49356	0.00476948
LINC01134	0.0070851	0.477714	0.145669	1.61238	1.21192	2.14517	0.00104009
AP001469.3	0.011252	0.403173	0.158186	1.49657	1.09761	2.04053	0.0108115
SNHG20	0.00127815	0.28917	0.140701	1.33532	1.01349	1.75934	0.0398595
AC091057.1	0.0365991	0.482478	0.228341	1.62008	1.03556	2.53455	0.0346031
