# Supplementary material for: From Single-Cell and Bulk Transcriptomic Integration to Functional Verification: Triaptosis-Associated lncRNA Signature Predicts Survival and Guides Therapy in Hepatocellular Carcinoma
Source: Pharmaceuticals (Basel). 2025 Nov 7;18(11):1691. doi: 10.3390/ph18111691 (PMC12655504; doi:10.3390/ph18111691)
Supplement: Supplementary file 1 [file pharmaceuticals-18-01691-s001.zip › supplemental Table S5.xlsx]

## Sheet: Sheet1
Table S5：Lasso analysis was performed to obtain 5 lncRNAs signature with HCC patients from TCGA cohorts.
id	coef	HR	HR.95L	HR.95H
HPN-AS1	-0.539758	0.582889	0.32709	1.03874
DDX11-AS1	1.80219	6.06294	1.7595	20.8919
AC009283.1	-0.807775	0.445849	0.305875	0.649878
AC009005.1	0.367995	1.44483	0.951123	2.19482
LINC01134	0.65816	1.93124	1.00711	3.70333
